# Supplementary material for: Disease patterns of coronary heart disease and type 2 diabetes harbored distinct and shared genetic architecture
Source: Cardiovasc Diabetol. 2022 Dec 9;21:276. doi: 10.1186/s12933-022-01715-1 (PMC9738029; doi:10.1186/s12933-022-01715-1)
Supplement: Supplementary file 2 — Additional file 2: Table S1. Mapping SNP Variants to genomic information. (Information obtained from dbSNP database and GeneCards database). [file 12933_2022_1715_MOESM2_ESM.xlsx]

## Sheet: Sheet1
Table S1. Mapping SNP Variants to genomic information. (Information obtained from dbSNP database and GeneCards database)
SNP set	variant	chromosome	position	Allele	molecular consequence	eQTL tissue	Mapping source	Mapped Gene	EntrezGene ID	Ensembl Gene Name	Description	OR	GWAS group
G84	rs268901	19	51452800	C	upstream	Nerve_Tibial,Adipose_Visceral_Omentum,Brain_Cortex,Brain_Frontal_Cortex_BA9,Esophagus_Mucosa,Nerve_Tibial,Nerve_Tibial,Testis,Testis	sqtl+eqtl+cadd	KLK8/KLK5/KLK6	25818/5653/11202	ENSG00000167754/ENSG00000167755/ENSG00000129455	kallikrein related peptidase 5/kallikrein related peptidase 6/kallikrein related peptidase 8	0.4737	CHD
G162	rs268901	19	51452800	C	upstream	Nerve_Tibial,Adipose_Visceral_Omentum,Brain_Cortex,Brain_Frontal_Cortex_BA9,Esophagus_Mucosa,Nerve_Tibial,Nerve_Tibial,Testis,Testis	sqtl+eqtl+cadd	KLK8/KLK5/KLK6	25818/5653/11202	ENSG00000167754/ENSG00000167755/ENSG00000129455	kallikrein related peptidase 5/kallikrein related peptidase 6/kallikrein related peptidase 8	0.4737	CHD
G74	rs268901	19	51452800	C	upstream	Nerve_Tibial,Adipose_Visceral_Omentum,Brain_Cortex,Brain_Frontal_Cortex_BA9,Esophagus_Mucosa,Nerve_Tibial,Nerve_Tibial,Testis,Testis	sqtl+eqtl+cadd	KLK8/KLK5/KLK6	25818/5653/11202	ENSG00000167754/ENSG00000167755/ENSG00000129455	kallikrein related peptidase 5/kallikrein related peptidase 6/kallikrein related peptidase 8	0.4737	CHD
G1615	rs67158278	7	148190049	G	intergenic	None	positional	CNTNAP2	26047	ENSG00000174469	Contactin Associated Protein 2	2.121	T2D
G1615	rs2538481	7	148205768	C	intergenic	None	positional	CNTNAP2/C7orf33	26047/202865	ENSG00000174469/ENSG00000170279	Contactin Associated Protein 2/Uncharacterized Protein C7orf33	1.998	T2D
G21	rs2538481	7	148205768	C	intergenic	None	positional	CNTNAP2/C7orf33	26047/202865	ENSG00000174469/ENSG00000170279	Contactin Associated Protein 2/Uncharacterized Protein C7orf33	1.998	T2D
G21	rs62858761	11	88895963	C	intergenic	Skin_Sun_Exposed_Lower_leg	sqtl+eqtl+cadd	CBX3P7	100421975	ENSG00000197692	Chromobox 3 Pseudogene 7	0.5	T2D
G85	rs62858761	11	88895963	C	intergenic	Skin_Sun_Exposed_Lower_leg	sqtl+eqtl+cadd	CBX3P7	100421975	ENSG00000197692	Chromobox 3 Pseudogene 7	0.5	T2D
G1611	rs1784427	11	102476467	A	upstream	Adipose_Subcutaneous,Skin_Not_Sun_Exposed_Suprapubic,Skin_Sun_Exposed_Lower_leg,Breast_Mammary_Tissue,Minor_Salivary_Gland,Prostate,Skin_Not_Sun_Exposed_Suprapubic,Skin_Sun_Exposed_Lower_leg	sqtl+eqtl+cadd	MMP7/BIRC3	4316/330	ENSG00000137673/ENSG00000023445	Matrix Metallopeptidase 7/Baculoviral IAP Repeat Containing 3	1.933	CHD
G41	rs1784427	11	102476467	A	upstream	Adipose_Subcutaneous,Skin_Not_Sun_Exposed_Suprapubic,Skin_Sun_Exposed_Lower_leg,Breast_Mammary_Tissue,Minor_Salivary_Gland,Prostate,Skin_Not_Sun_Exposed_Suprapubic,Skin_Sun_Exposed_Lower_leg	sqtl+eqtl+cadd	MMP7/BIRC4	4316/330	ENSG00000137673/ENSG00000023445	Matrix Metallopeptidase 7/Baculoviral IAP Repeat Containing 3	1.933	CHD
G21	rs1784427	11	102476467	A	upstream	Adipose_Subcutaneous,Skin_Not_Sun_Exposed_Suprapubic,Skin_Sun_Exposed_Lower_leg,Breast_Mammary_Tissue,Minor_Salivary_Gland,Prostate,Skin_Not_Sun_Exposed_Suprapubic,Skin_Sun_Exposed_Lower_leg	sqtl+eqtl+cadd	MMP7/BIRC5	4316/330	ENSG00000137673/ENSG00000023445	Matrix Metallopeptidase 7/Baculoviral IAP Repeat Containing 3	1.933	CHD
G167	rs533484	11	70482244	C	intron	None	positional	SHANK2	22941	ENSG00000162105	SH3 and multiple ankyrin repeat domains 2	0.4997	T2D
G22	rs533484	11	70482244	C	intron	None	positional	SHANK2	22941	ENSG00000162105	SH3 and multiple ankyrin repeat domains 2	0.4997	T2D
G74	rs11553092	19	51456015	A	regulatory	Adipose_Visceral_Omentum,Brain_Cortex,Brain_Frontal_Cortex_BA9,Esophagus_Mucosa,Nerve_Tibial,Uterus,Nerve_Tibial,Testis,Testis	sqtl+eqtl+cadd	KLK5/KLK6	25818/5653	ENSG00000167754/ENSG00000167755	kallikrein related peptidase 5/kallikrein related peptidase 6	0.4686	CHD
G162	rs11553092	19	51456015	A	regulatory	Adipose_Visceral_Omentum,Brain_Cortex,Brain_Frontal_Cortex_BA9,Esophagus_Mucosa,Nerve_Tibial,Uterus,Nerve_Tibial,Testis,Testis	sqtl+eqtl+cadd	KLK5/KLK6	25818/5653	ENSG00000167754/ENSG00000167755	kallikrein related peptidase 5/kallikrein related peptidase 6	0.4686	CHD
G84	rs11553092	19	51456015	A	regulatory	Adipose_Visceral_Omentum,Brain_Cortex,Brain_Frontal_Cortex_BA9,Esophagus_Mucosa,Nerve_Tibial,Uterus,Nerve_Tibial,Testis,Testis	sqtl+eqtl+cadd	KLK5/KLK6	25818/5653	ENSG00000167754/ENSG00000167755	kallikrein related peptidase 5/kallikrein related peptidase 6	0.4686	CHD
G41	rs10227512	7	125765873	C	intergenic	None	positional	GRM8	2918	ENSG00000179603	Glutamate Metabotropic Receptor 8	2.023	CHD
G63	rs10227512	7	125765873	C	intergenic	None	positional	GRM8	2918	ENSG00000179603	Glutamate Metabotropic Receptor 8	2.023	CHD
G21	rs10227512	7	125765873	C	intergenic	None	positional	GRM8	2918	ENSG00000179603	Glutamate Metabotropic Receptor 8	2.023	CHD
G21	rs10231830	7	125767044	C	intergenic	None	positional	GRM8	2918	ENSG00000179603	Glutamate Metabotropic Receptor 8	2.023	CHD
G63	rs10231830	7	125767044	C	intergenic	None	positional	GRM8	2918	ENSG00000179603	Glutamate Metabotropic Receptor 8	2.023	CHD
G41	rs10231830	7	125767044	C	intergenic	None	positional	GRM8	2918	ENSG00000179603	Glutamate Metabotropic Receptor 8	2.023	CHD
G63	rs10237506	7	125763255	C	intergenic	None	positional	GRM8	2918	ENSG00000179603	Glutamate Metabotropic Receptor 8	1.971	CHD
G21	rs10237506	7	125763255	C	intergenic	None	positional	GRM8	2918	ENSG00000179603	Glutamate Metabotropic Receptor 8	1.971	CHD
G41	rs10237506	7	125763255	C	intergenic	None	positional	GRM8	2918	ENSG00000179603	Glutamate Metabotropic Receptor 8	1.971	CHD
G63	rs10246765	7	125766442	T	intergenic	None	positional	GRM8	2918	ENSG00000179603	Glutamate Metabotropic Receptor 8	2.023	CHD
G41	rs10246765	7	125766442	T	intergenic	None	positional	GRM8	2918	ENSG00000179603	Glutamate Metabotropic Receptor 8	2.023	CHD
G21	rs10246765	7	125766442	T	intergenic	None	positional	GRM8	2918	ENSG00000179603	Glutamate Metabotropic Receptor 8	2.023	CHD
G21	rs10248072	7	125763511	A	intergenic	None	positional	GRM8	2918	ENSG00000179603	Glutamate Metabotropic Receptor 8	1.971	CHD
G41	rs10248072	7	125763511	A	intergenic	None	positional	GRM8	2918	ENSG00000179603	Glutamate Metabotropic Receptor 8	1.971	CHD
G63	rs10248072	7	125763511	A	intergenic	None	positional	GRM8	2918	ENSG00000179603	Glutamate Metabotropic Receptor 8	1.971	CHD
G41	rs10256967	7	125766037	A	intergenic	None	positional	GRM8	2918	ENSG00000179603	Glutamate Metabotropic Receptor 8	2.023	CHD
G21	rs10256967	7	125766037	A	intergenic	None	positional	GRM8	2918	ENSG00000179603	Glutamate Metabotropic Receptor 8	2.023	CHD
G63	rs10256967	7	125766037	A	intergenic	None	positional	GRM8	2918	ENSG00000179603	Glutamate Metabotropic Receptor 8	2.023	CHD
G41	rs10277742	7	125763577	C	intergenic	None	positional	GRM8	2918	ENSG00000179603	Glutamate Metabotropic Receptor 8	1.971	CHD
G63	rs10277742	7	125763577	C	intergenic	None	positional	GRM8	2918	ENSG00000179603	Glutamate Metabotropic Receptor 8	1.971	CHD
G21	rs10277742	7	125763577	C	intergenic	None	positional	GRM8	2918	ENSG00000179603	Glutamate Metabotropic Receptor 8	1.971	CHD
G85	rs10830230	11	88894537	T	intergenic	Skin_Sun_Exposed_Lower_leg	sqtl+eqtl+cadd	CBX3P7	100421975	ENSG00000197692	Chromobox 3 Pseudogene 7	0.4972	T2D
G21	rs10830230	11	88894537	T	intergenic	Skin_Sun_Exposed_Lower_leg	sqtl+eqtl+cadd	CBX3P7	100421975	ENSG00000197692	Chromobox 3 Pseudogene 7	0.4972	T2D
G21	rs10830231	11	88895388	T	intergenic	Skin_Sun_Exposed_Lower_leg	sqtl+eqtl+cadd	CBX3P7	100421975	ENSG00000197692	Chromobox 3 Pseudogene 7	0.5	T2D
G85	rs10830231	11	88895388	T	intergenic	Skin_Sun_Exposed_Lower_leg	sqtl+eqtl+cadd	CBX3P7	100421975	ENSG00000197692	Chromobox 3 Pseudogene 7	0.5	T2D
G85	rs10830232	11	88895962	T	intergenic	Skin_Sun_Exposed_Lower_leg	sqtl+eqtl+cadd	CBX3P7	100421975	ENSG00000197692	Chromobox 3 Pseudogene 7	0.5	T2D
G21	rs10830232	11	88895962	T	intergenic	Skin_Sun_Exposed_Lower_leg	sqtl+eqtl+cadd	CBX3P7	100421975	ENSG00000197692	Chromobox 3 Pseudogene 7	0.5	T2D
G1616	rs10849772	12	121070251	G	non coding intron	None	positional	CABP1	9478	ENSG00000157782	Calcium-Binding Protein 1	0.5065	CHD
G92	rs10849772	12	121070251	G	non coding intron	None	positional	CABP1	9478	ENSG00000157782	Calcium-Binding Protein 1	0.5065	CHD
G55	rs10849772	12	121070251	G	non coding intron	None	positional	CABP1	9478	ENSG00000157782	Calcium-Binding Protein 1	0.5065	CHD
G21	rs10849772	12	121070251	G	non coding intron	None	positional	CABP1	9478	ENSG00000157782	Calcium-Binding Protein 1	0.5065	CHD
G1616	rs10849773	12	121080103	A	upstream	Skin_Not_Sun_Exposed_Suprapubic	sqtl+eqtl+cadd	ACADS	35	ENSG00000122971	Acyl-CoA Dehydrogenase Short Chain	0.4626	CHD
G21	rs10849773	12	121080103	A	upstream	Skin_Not_Sun_Exposed_Suprapubic	sqtl+eqtl+cadd	ACADS	35	ENSG00000122971	Acyl-CoA Dehydrogenase Short Chain	0.4626	CHD
G92	rs10849773	12	121080103	A	upstream	Skin_Not_Sun_Exposed_Suprapubic	sqtl+eqtl+cadd	ACADS	35	ENSG00000122971	Acyl-CoA Dehydrogenase Short Chain	0.4626	CHD
G55	rs10849773	12	121080103	A	upstream	Skin_Not_Sun_Exposed_Suprapubic	sqtl+eqtl+cadd	ACADS	35	ENSG00000122971	Acyl-CoA Dehydrogenase Short Chain	0.4626	CHD
G21	rs10933930	3	94930451	G	intergenic	Testis,Testis	sqtl+eqtl+cadd	LINC00879/RPS18P6	255025/100271076	ENSG00000239589/ENSG00000244048	Long Intergenic Non-Protein Coding RNA 879 /Ribosomal Protein S18 Pseudogene 6	1.925	CHD
G41	rs10933930	3	94930451	G	intergenic	Testis,Testis	sqtl+eqtl+cadd	LINC00879/RPS18P6	255025/100271076	ENSG00000239589/ENSG00000244048	Long Intergenic Non-Protein Coding RNA 879 /Ribosomal Protein S18 Pseudogene 6	1.925	CHD
G82	rs10933930	3	94930451	G	intergenic	Testis,Testis	sqtl+eqtl+cadd	LINC00879/RPS18P6	255025/100271076	ENSG00000239589/ENSG00000244048	Long Intergenic Non-Protein Coding RNA 879 /Ribosomal Protein S18 Pseudogene 6	1.925	CHD
G82	rs10933934	3	94941716	G	intergenic	Testis,Testis	sqtl+eqtl+cadd	LINC00879/RPS18P6	255025/100271076	ENSG00000239589/ENSG00000244048	Long Intergenic Non-Protein Coding RNA 879 /Ribosomal Protein S18 Pseudogene 6	1.925	CHD
G41	rs10933934	3	94941716	G	intergenic	Testis,Testis	sqtl+eqtl+cadd	LINC00879/RPS18P6	255025/100271076	ENSG00000239589/ENSG00000244048	Long Intergenic Non-Protein Coding RNA 879 /Ribosomal Protein S18 Pseudogene 6	1.925	CHD
G21	rs10933934	3	94941716	G	intergenic	Testis,Testis	sqtl+eqtl+cadd	LINC00879/RPS18P6	255025/100271076	ENSG00000239589/ENSG00000244048	Long Intergenic Non-Protein Coding RNA 879 /Ribosomal Protein S18 Pseudogene 6	1.925	CHD
G21	rs10989681	9	98401512	T	intergenic	Brain_Nucleus_accumbens_basal_ganglia	sqtl+eqtl+cadd	FBP1	2203	ENSG00000165140	Fructose-Bisphosphatase 1	1.939	T2D
G85	rs11018515	11	88894768	G	intergenic	Skin_Sun_Exposed_Lower_leg	sqtl+eqtl+cadd	CBX3P7	100421975	ENSG00000197692	Chromobox 3 Pseudogene 7	0.4972	T2D
G21	rs11018515	11	88894768	G	intergenic	Skin_Sun_Exposed_Lower_leg	sqtl+eqtl+cadd	CBX3P7	100421975	ENSG00000197692	Chromobox 3 Pseudogene 7	0.4972	T2D
G92	rs11065178	12	121067429	T	downstream	None	positional	CABP1	9478	ENSG00000157782	Calcium-Binding Protein 1	0.4829	CHD
G55	rs11065178	12	121067429	T	downstream	None	positional	CABP1	9478	ENSG00000157782	Calcium-Binding Protein 1	0.4829	CHD
G1616	rs11065178	12	121067429	T	downstream	None	positional	CABP1	9478	ENSG00000157782	Calcium-Binding Protein 1	0.4829	CHD
G21	rs11065178	12	121067429	T	downstream	None	positional	CABP1	9478	ENSG00000157782	Calcium-Binding Protein 1	0.4829	CHD
G21	rs11065180	12	121070533	G	non coding intron	None	positional	CABP1	9478	ENSG00000157782	Calcium-Binding Protein 1	0.5065	CHD
G92	rs11065180	12	121070533	G	non coding intron	None	positional	CABP1	9478	ENSG00000157782	Calcium-Binding Protein 1	0.5065	CHD
G55	rs11065180	12	121070533	G	non coding intron	None	positional	CABP1	9478	ENSG00000157782	Calcium-Binding Protein 1	0.5065	CHD
G1616	rs11065180	12	121070533	G	non coding intron	None	positional	CABP1	9478	ENSG00000157782	Calcium-Binding Protein 1	0.5065	CHD
G125	rs11134839	5	173832889	C	non coding intron	None	positional	HMP19/MSX2	51617/4488	ENSG00000170091/ENSG00000120149	Neuronal Vesicle Trafficking Associated 2/Msh Homeobox 2	1.855	T2D
G84	rs11134839	5	173832889	C	non coding intron	None	positional	HMP19/MSX2	51617/4488	ENSG00000170091/ENSG00000120149	Neuronal Vesicle Trafficking Associated 2/Msh Homeobox 2	1.855	T2D
G21	rs11134839	5	173832889	C	non coding intron	None	positional	HMP19/MSX2	51617/4488	ENSG00000170091/ENSG00000120149	Neuronal Vesicle Trafficking Associated 2/Msh Homeobox 2	1.855	T2D
G125	rs11134840	5	173832934	G	non coding intron	None	positional	HMP19/MSX2	51617/4488	ENSG00000170091/ENSG00000120149	Neuronal Vesicle Trafficking Associated 2/Msh Homeobox 2	1.855	T2D
G84	rs11134840	5	173832934	G	non coding intron	None	positional	HMP19/MSX2	51617/4488	ENSG00000170091/ENSG00000120149	Neuronal Vesicle Trafficking Associated 2/Msh Homeobox 2	1.855	T2D
G21	rs11134840	5	173832934	G	non coding intron	None	positional	HMP19/MSX2	51617/4488	ENSG00000170091/ENSG00000120149	Neuronal Vesicle Trafficking Associated 2/Msh Homeobox 2	1.855	T2D
G168	rs112513702	2	137310515	G	intron	None	positional	LOC105373633	None	None	None	0.3211	CHD
G74	rs112513702	2	137310515	G	intron	None	positional	LOC105373633	None	None	None	0.3211	CHD
G21	rs11293983	3	94841207	C	intergenic	None	None	None	None	None	None	1.937	CHD
G41	rs11293983	3	94841207	C	intergenic	None	None	None	None	None	None	1.937	CHD
G82	rs11293983	3	94841207	C	intergenic	None	None	None	None	None	None	1.937	CHD
G21	rs112962630	7	125765231	AG	intergenic	None	positional	GRM8	2918	ENSG00000179603	Glutamate Metabotropic Receptor 8	2.023	CHD
G41	rs112962630	7	125765231	AG	intergenic	None	positional	GRM8	2918	ENSG00000179603	Glutamate Metabotropic Receptor 8	2.023	CHD
G63	rs112962630	7	125765231	AG	intergenic	None	positional	GRM8	2918	ENSG00000179603	Glutamate Metabotropic Receptor 8	2.023	CHD
G168	rs116306090	2	137309321	C	intergenic	None	positional	THSD7B	80731	ENSG00000144229	Thrombospondin Type 1 Domain Containing 7B	0.3253	CHD
G74	rs116306090	2	137309321	C	intergenic	None	positional	THSD7B	80731	ENSG00000144229	Thrombospondin Type 1 Domain Containing 7B	0.3253	CHD
G85	rs11821161	11	88888262	T	intergenic	Skin_Sun_Exposed_Lower_leg	sqtl+eqtl+cadd	CBX3P7	100421975	ENSG00000197692	Chromobox 3 Pseudogene 7	0.4813	T2D
G21	rs11821161	11	88888262	T	intergenic	Skin_Sun_Exposed_Lower_leg	sqtl+eqtl+cadd	CBX3P7	100421975	ENSG00000197692	Chromobox 3 Pseudogene 7	0.4813	T2D
G63	rs12333997	7	125767511	A	intergenic	None	positional	GRM8	2918	ENSG00000179603	Glutamate Metabotropic Receptor 8	2.023	CHD
G21	rs12333997	7	125767511	A	intergenic	None	positional	GRM8	2918	ENSG00000179603	Glutamate Metabotropic Receptor 8	2.023	CHD
G41	rs12333997	7	125767511	A	intergenic	None	positional	GRM8	2918	ENSG00000179603	Glutamate Metabotropic Receptor 8	2.023	CHD
G41	rs12494376	3	94931399	T	intergenic	Testis,Testis	sqtl+eqtl+cadd	LINC00879/RPS18P6	255025/100271076	ENSG00000239589/ENSG00000244048	Long Intergenic Non-Protein Coding RNA 879 /Ribosomal Protein S18 Pseudogene 6	1.925	CHD
G21	rs12494376	3	94931399	T	intergenic	Testis,Testis	sqtl+eqtl+cadd	LINC00879/RPS18P6	255025/100271076	ENSG00000239589/ENSG00000244048	Long Intergenic Non-Protein Coding RNA 879 /Ribosomal Protein S18 Pseudogene 6	1.925	CHD
G82	rs12494376	3	94931399	T	intergenic	Testis,Testis	sqtl+eqtl+cadd	LINC00879/RPS18P6	255025/100271076	ENSG00000239589/ENSG00000244048	Long Intergenic Non-Protein Coding RNA 879 /Ribosomal Protein S18 Pseudogene 6	1.925	CHD
G21	rs1317947	11	102488073	G	intron	Adipose_Subcutaneous,Skin_Not_Sun_Exposed_Suprapubic,Breast_Mammary_Tissue,Minor_Salivary_Gland,Prostate,Skin_Not_Sun_Exposed_Suprapubic,Skin_Sun_Exposed_Lower_leg	sqtl+eqtl+cadd	MMP7/MMP20/BIRC3	4316/9313/330	ENSG00000137673/ENSG00000137674/ENSG00000023445	Matrix Metallopeptidase 7/Matrix Metallopeptidase 20/Baculoviral IAP Repeat Containing 3	1.908	CHD
G1611	rs1317947	11	102488073	G	intron	Adipose_Subcutaneous,Skin_Not_Sun_Exposed_Suprapubic,Breast_Mammary_Tissue,Minor_Salivary_Gland,Prostate,Skin_Not_Sun_Exposed_Suprapubic,Skin_Sun_Exposed_Lower_leg	sqtl+eqtl+cadd	MMP7/MMP20/BIRC4	4316/9313/330	ENSG00000137673/ENSG00000137674/ENSG00000023445	Matrix Metallopeptidase 7/Matrix Metallopeptidase 20/Baculoviral IAP Repeat Containing 3	1.908	CHD
G41	rs1317947	11	102488073	G	intron	Adipose_Subcutaneous,Skin_Not_Sun_Exposed_Suprapubic,Breast_Mammary_Tissue,Minor_Salivary_Gland,Prostate,Skin_Not_Sun_Exposed_Suprapubic,Skin_Sun_Exposed_Lower_leg	sqtl+eqtl+cadd	MMP7/MMP20/BIRC5	4316/9313/330	ENSG00000137673/ENSG00000137674/ENSG00000023445	Matrix Metallopeptidase 7/Matrix Metallopeptidase 20/Baculoviral IAP Repeat Containing 3	1.908	CHD
G21	rs1353753	6	156079129	A	intergenic	None	positional	NOX3	50508	ENSG00000074771	NADPH oxidase 3	1.983	CHD
G1614	rs1353753	6	156079129	A	intergenic	None	positional	NOX3	50508	ENSG00000074771	NADPH oxidase 3	1.983	CHD
G107	rs140977138	20	12542320	C	intergenic	None	None	None	None	None	None	1.963	T2D
G41	rs140977138	20	12542320	C	intergenic	None	None	None	None	None	None	1.963	T2D
G21	rs140977138	20	12542320	C	intergenic	None	None	None	None	None	None	1.963	T2D
G125	rs1421642	5	173829195	C	non coding intron	None	positional	HMP19/MSX2	51617/4488	ENSG00000170091/ENSG00000120149	Neuronal Vesicle Trafficking Associated 2/Msh Homeobox 2	1.849	T2D
G21	rs1421642	5	173829195	C	non coding intron	None	positional	HMP19/MSX2	51617/4488	ENSG00000170091/ENSG00000120149	Neuronal Vesicle Trafficking Associated 2/Msh Homeobox 2	1.849	T2D
G55	rs142615247	12	121070284	C	non coding intron	Artery_Tibial	positional	CABP1	9478	ENSG00000157782	Calcium-Binding Protein 1	0.5065	CHD
G1616	rs142615247	12	121070284	C	non coding intron	Artery_Tibial	positional	CABP1	9478	ENSG00000157782	Calcium-Binding Protein 1	0.5065	CHD
G21	rs142615247	12	121070284	C	non coding intron	Artery_Tibial	positional	CABP1	9478	ENSG00000157782	Calcium-Binding Protein 1	0.5065	CHD
G92	rs142615247	12	121070284	C	non coding intron	Artery_Tibial	positional	CABP1	9478	ENSG00000157782	Calcium-Binding Protein 1	0.5065	CHD
G125	rs1427959	5	173828955	C	non coding intron	None	positional	HMP19/MSX2	51617/4488	ENSG00000170091/ENSG00000120149	Neuronal Vesicle Trafficking Associated 2/Msh Homeobox 2	1.851	T2D
G84	rs1427959	5	173828955	C	non coding intron	None	positional	HMP19/MSX2	51617/4488	ENSG00000170091/ENSG00000120149	Neuronal Vesicle Trafficking Associated 2/Msh Homeobox 2	1.851	T2D
G21	rs1427959	5	173828955	C	non coding intron	None	positional	HMP19/MSX2	51617/4488	ENSG00000170091/ENSG00000120149	Neuronal Vesicle Trafficking Associated 2/Msh Homeobox 2	1.851	T2D
G41	rs144300400	7	125762920	C	intergenic	None	None	None	None	None	None	1.971	CHD
G21	rs144300400	7	125762920	C	intergenic	None	None	None	None	None	None	1.971	CHD
G63	rs144300400	7	125762920	C	intergenic	None	None	None	None	None	None	1.971	CHD
G168	rs147691386	2	137309142	G	intergenic	None	positional	THSD7B	80731	ENSG00000144229	Thrombospondin Type 1 Domain Containing 7B	0.3253	CHD
G74	rs147691386	2	137309142	G	intergenic	None	positional	THSD7B	80731	ENSG00000144229	Thrombospondin Type 1 Domain Containing 7B	0.3253	CHD
G41	rs1631411	11	102475348	C	regulatory	Adipose_Subcutaneous,Skin_Not_Sun_Exposed_Suprapubic,Skin_Sun_Exposed_Lower_leg,Breast_Mammary_Tissue,Minor_Salivary_Gland,Prostate,Skin_Not_Sun_Exposed_Suprapubic,Skin_Sun_Exposed_Lower_leg	sqtl+eqtl+cadd	MMP7/BIRC3	4316/330	ENSG00000137673/ENSG00000023445	Matrix Metallopeptidase 7/Baculoviral IAP Repeat Containing 3	1.921	CHD
G21	rs1631411	11	102475348	C	regulatory	Adipose_Subcutaneous,Skin_Not_Sun_Exposed_Suprapubic,Skin_Sun_Exposed_Lower_leg,Breast_Mammary_Tissue,Minor_Salivary_Gland,Prostate,Skin_Not_Sun_Exposed_Suprapubic,Skin_Sun_Exposed_Lower_leg	sqtl+eqtl+cadd	MMP7/BIRC4	4316/330	ENSG00000137673/ENSG00000023445	Matrix Metallopeptidase 7/Baculoviral IAP Repeat Containing 3	1.921	CHD
G1611	rs1631411	11	102475348	C	regulatory	Adipose_Subcutaneous,Skin_Not_Sun_Exposed_Suprapubic,Skin_Sun_Exposed_Lower_leg,Breast_Mammary_Tissue,Minor_Salivary_Gland,Prostate,Skin_Not_Sun_Exposed_Suprapubic,Skin_Sun_Exposed_Lower_leg	sqtl+eqtl+cadd	MMP7/BIRC5	4316/330	ENSG00000137673/ENSG00000023445	Matrix Metallopeptidase 7/Baculoviral IAP Repeat Containing 3	1.921	CHD
G84	rs1654540	19	51452706	C	upstream	Nerve_Tibial,Adipose_Visceral_Omentum,Brain_Cortex,Brain_Frontal_Cortex_BA9,Esophagus_Mucosa,Nerve_Tibial,Uterus,Nerve_Tibial,Testis,Testis	sqtl+eqtl+cadd	KLK8/KLK5/KLK6	25818/5653/11202	ENSG00000167754/ENSG00000167755/ENSG00000129455	kallikrein related peptidase 5/kallikrein related peptidase 6/kallikrein related peptidase 8	0.4671	CHD
G74	rs1654540	19	51452706	C	upstream	Nerve_Tibial,Adipose_Visceral_Omentum,Brain_Cortex,Brain_Frontal_Cortex_BA9,Esophagus_Mucosa,Nerve_Tibial,Uterus,Nerve_Tibial,Testis,Testis	sqtl+eqtl+cadd	KLK8/KLK5/KLK6	25818/5653/11202	ENSG00000167754/ENSG00000167755/ENSG00000129455	kallikrein related peptidase 5/kallikrein related peptidase 6/kallikrein related peptidase 8	0.4671	CHD
G162	rs1654540	19	51452706	C	upstream	Nerve_Tibial,Adipose_Visceral_Omentum,Brain_Cortex,Brain_Frontal_Cortex_BA9,Esophagus_Mucosa,Nerve_Tibial,Uterus,Nerve_Tibial,Testis,Testis	sqtl+eqtl+cadd	KLK8/KLK5/KLK6	25818/5653/11202	ENSG00000167754/ENSG00000167755/ENSG00000129455	kallikrein related peptidase 5/kallikrein related peptidase 6/kallikrein related peptidase 8	0.4671	CHD
G41	rs1711429	11	102475413	A	regulatory	Adipose_Subcutaneous,Skin_Not_Sun_Exposed_Suprapubic,Skin_Sun_Exposed_Lower_leg,Breast_Mammary_Tissue,Minor_Salivary_Gland,Prostate,Skin_Not_Sun_Exposed_Suprapubic,Skin_Sun_Exposed_Lower_leg	sqtl+eqtl+cadd	MMP7/BIRC3	4316/330	ENSG00000137673/ENSG00000023445	Matrix Metallopeptidase 7/Baculoviral IAP Repeat Containing 3	1.921	CHD
G21	rs1711429	11	102475413	A	regulatory	Adipose_Subcutaneous,Skin_Not_Sun_Exposed_Suprapubic,Skin_Sun_Exposed_Lower_leg,Breast_Mammary_Tissue,Minor_Salivary_Gland,Prostate,Skin_Not_Sun_Exposed_Suprapubic,Skin_Sun_Exposed_Lower_leg	sqtl+eqtl+cadd	MMP7/BIRC4	4316/330	ENSG00000137673/ENSG00000023445	Matrix Metallopeptidase 7/Baculoviral IAP Repeat Containing 3	1.921	CHD
G1611	rs1711429	11	102475413	A	regulatory	Adipose_Subcutaneous,Skin_Not_Sun_Exposed_Suprapubic,Skin_Sun_Exposed_Lower_leg,Breast_Mammary_Tissue,Minor_Salivary_Gland,Prostate,Skin_Not_Sun_Exposed_Suprapubic,Skin_Sun_Exposed_Lower_leg	sqtl+eqtl+cadd	MMP7/BIRC5	4316/330	ENSG00000137673/ENSG00000023445	Matrix Metallopeptidase 7/Baculoviral IAP Repeat Containing 3	1.921	CHD
G21	rs17687192	16	77335656	G	intron	Artery_Aorta,Skin_Not_Sun_Exposed_Suprapubic,Skin_Sun_Exposed_Lower_leg,Thyroid,Whole_Blood,Testis,Brain_Cerebellar_Hemisphere,Brain_Cerebellum	sqtl+eqtl+cadd	SYCE1L/VN2R10P/ADAMTS18/MON1B	100130958/100033398/170692/22879	ENSG00000205078/ENSG00000226348/ENSG00000140873/ENSG00000103111	Synaptonemal Complex Central Element Protein 1 Like/ Vomeronasal 2 Receptor 10, Pseudogene/ADAM Metallopeptidase With Thrombospondin Type 1 Motif 18/MON1 Homolog B, Secretory Trafficking Associated	1.952	CHD
G1611	rs1784426	11	102476630	A	intron	Adipose_Subcutaneous,Skin_Not_Sun_Exposed_Suprapubic,Skin_Sun_Exposed_Lower_leg,Breast_Mammary_Tissue,Minor_Salivary_Gland,Prostate,Skin_Not_Sun_Exposed_Suprapubic,Skin_Sun_Exposed_Lower_leg	sqtl+eqtl+cadd	MMP7/MMP20/BIRC3	4316/9313/330	ENSG00000137673/ENSG00000137674/ENSG00000023445	Matrix Metallopeptidase 7/Matrix Metallopeptidase 20/Baculoviral IAP Repeat Containing 3	1.908	CHD
G21	rs1784426	11	102476630	A	intron	Adipose_Subcutaneous,Skin_Not_Sun_Exposed_Suprapubic,Skin_Sun_Exposed_Lower_leg,Breast_Mammary_Tissue,Minor_Salivary_Gland,Prostate,Skin_Not_Sun_Exposed_Suprapubic,Skin_Sun_Exposed_Lower_leg	sqtl+eqtl+cadd	MMP7/MMP20/BIRC4	4316/9313/330	ENSG00000137673/ENSG00000137674/ENSG00000023445	Matrix Metallopeptidase 7/Matrix Metallopeptidase 20/Baculoviral IAP Repeat Containing 3	1.908	CHD
G41	rs1784426	11	102476630	A	intron	Adipose_Subcutaneous,Skin_Not_Sun_Exposed_Suprapubic,Skin_Sun_Exposed_Lower_leg,Breast_Mammary_Tissue,Minor_Salivary_Gland,Prostate,Skin_Not_Sun_Exposed_Suprapubic,Skin_Sun_Exposed_Lower_leg	sqtl+eqtl+cadd	MMP7/MMP20/BIRC5	4316/9313/330	ENSG00000137673/ENSG00000137674/ENSG00000023445	Matrix Metallopeptidase 7/Matrix Metallopeptidase 20/Baculoviral IAP Repeat Containing 3	1.908	CHD
G1611	rs1784429	11	102474823	C	regulatory	Adipose_Subcutaneous,Skin_Sun_Exposed_Lower_leg,Skin_Not_Sun_Exposed_Suprapubic,Testis,Breast_Mammary_Tissue,Minor_Salivary_Gland,Small_Intestine_Terminal_Ileum,Skin_Not_Sun_Exposed_Suprapubic,Skin_Sun_Exposed_Lower_leg	sqtl+eqtl+cadd	MMP7	4316	ENSG00000137673	Matrix Metallopeptidase 7	1.916	CHD
G21	rs1784429	11	102474823	C	regulatory	Adipose_Subcutaneous,Skin_Sun_Exposed_Lower_leg,Skin_Not_Sun_Exposed_Suprapubic,Testis,Breast_Mammary_Tissue,Minor_Salivary_Gland,Small_Intestine_Terminal_Ileum,Skin_Not_Sun_Exposed_Suprapubic,Skin_Sun_Exposed_Lower_leg	sqtl+eqtl+cadd	MMP7	4316	ENSG00000137673	Matrix Metallopeptidase 7	1.916	CHD
G41	rs1784429	11	102474823	C	regulatory	Adipose_Subcutaneous,Skin_Sun_Exposed_Lower_leg,Skin_Not_Sun_Exposed_Suprapubic,Testis,Breast_Mammary_Tissue,Minor_Salivary_Gland,Small_Intestine_Terminal_Ileum,Skin_Not_Sun_Exposed_Suprapubic,Skin_Sun_Exposed_Lower_leg	sqtl+eqtl+cadd	MMP7	4316	ENSG00000137673	Matrix Metallopeptidase 7	1.916	CHD
G21	rs1919865	6	122121005	A	intergenic	Nerve_Tibial	sqtl+eqtl+cadd	GJA1	2697	ENSG00000152661	Gap Junction Protein Alpha 1	1.961	CHD
G85	rs1942481	11	88899728	A	intergenic	Skin_Sun_Exposed_Lower_leg	sqtl+eqtl+cadd	CBX3P7	100421975	ENSG00000197692	Chromobox 3 Pseudogene 7	0.5032	T2D
G21	rs1942481	11	88899728	A	intergenic	Skin_Sun_Exposed_Lower_leg	sqtl+eqtl+cadd	CBX3P7	100421975	ENSG00000197692	Chromobox 3 Pseudogene 7	0.5032	T2D
G21	rs199953131	11	88897679	A	intron	None	None	None	None	None	None	0.4868	T2D
G85	rs199953131	11	88897679	A	intron	None	None	None	None	None	None	0.4868	T2D
G169	rs2004631	15	76058785	T	regulatory	Adipose_Subcutaneous,Artery_Tibial,Skin_Sun_Exposed_Lower_leg,Adipose_Visceral_Omentum,Artery_Aorta,Cells_Cultured_fibroblasts,Thyroid,Lung,Whole_Blood,Skin_Not_Sun_Exposed_Suprapubic,Nerve_Tibial,Pituitary,Breast_Mammary_Tissue,Testis,Heart_Atrial_Appendage,Esophagus_Muscularis,Muscle_Skeletal,Thyroid,Whole_Blood,Adipose_Visceral_Omentum,Brain_Cerebellar_Hemisphere,Colon_Sigmoid,Brain_Cerebellum…	sqtl+eqtl+cadd	MAN2C1/NRG4/SNX33/SCAMP5/DNM1P35/UBE2Q2	4123/145957/257364/192683/10192683/92912	ENSG00000140400/ENSG00000169752/ENSG00000173548/ENSG00000198794/ENSG00000246877/ENSG00000140367	Mannosidase Alpha Class 2C Member 1/Neuregulin 4/Sorting Nexin 33/Secretory Carrier Membrane Protein 5/Dynamin 1 Pseudogene 35/Ubiquitin Conjugating Enzyme E2 Q2	1.893	T2D
G21	rs2004631	15	76058785	T	regulatory	Adipose_Subcutaneous,Artery_Tibial,Skin_Sun_Exposed_Lower_leg,Adipose_Visceral_Omentum,Artery_Aorta,Cells_Cultured_fibroblasts,Thyroid,Lung,Whole_Blood,Skin_Not_Sun_Exposed_Suprapubic,Nerve_Tibial,Pituitary,Breast_Mammary_Tissue,Testis,Heart_Atrial_Appendage,Esophagus_Muscularis,Muscle_Skeletal,Thyroid,Whole_Blood,Adipose_Visceral_Omentum,Brain_Cerebellar_Hemisphere,Colon_Sigmoid,Brain_Cerebellum…	sqtl+eqtl+cadd	MAN2C1/NRG4/SNX33/SCAMP5/DNM1P35/UBE2Q2	4123/257364/100128285/100423035/145957	ENSG00000140400/ENSG00000173548/ENSG00000246877/ ENSG00000284385/ENSG00000169752	Mannosidase Alpha Class 2C Member 1/Sorting Nexin 33/Dynamin 1 Pseudogene 35/MicroRNA 4313/Neuregulin 4	1.893	T2D
G21	rs200466455	11	88897614	GTA	intron	None	None	None	None	None	None	0.5	T2D
G85	rs200466455	11	88897614	GTA	intron	None	None	None	None	None	None	0.5	T2D
G22	rs2031725	13	31662077	G	non coding intron	None	positional	HSPH1/WDR95P	10808/100873795	ENSG00000120694/ ENSG00000231894	Heat Shock Protein Family H (Hsp110) Member 1/WD Repeat Domain 95, Pseudogene	0.3966	CHD
G55	rs2031725	13	31662077	G	non coding intron	None	positional	HSPH1/WDR95P	10808/100873795	ENSG00000120694/ ENSG00000231894	Heat Shock Protein Family H (Hsp110) Member 1/WD Repeat Domain 95, Pseudogene	0.3966	CHD
G164	rs2031725	13	31662077	G	non coding intron	None	positional	HSPH1/WDR95P	10808/100873795	ENSG00000120694/ ENSG00000231894	Heat Shock Protein Family H (Hsp110) Member 1/WD Repeat Domain 95, Pseudogene	0.3966	CHD
G21	rs2212751	11	88894922	G	intergenic	Skin_Sun_Exposed_Lower_leg	sqtl+eqtl+cadd	CBX3P7	100421975	ENSG00000197692	Chromobox 3 Pseudogene 7	0.4972	T2D
G85	rs2212751	11	88894922	G	intergenic	Skin_Sun_Exposed_Lower_leg	sqtl+eqtl+cadd	CBX3P7	100421975	ENSG00000197692	Chromobox 3 Pseudogene 7	0.4972	T2D
G41	rs2310402	3	94933368	T	intergenic	Testis,Testis	sqtl+eqtl+cadd	LINC00879/RPS18P6	255025/100271076	ENSG00000239589/ENSG00000244048	Long Intergenic Non-Protein Coding RNA 879 /Ribosomal Protein S18 Pseudogene 6	1.925	CHD
G82	rs2310402	3	94933368	T	intergenic	Testis,Testis	sqtl+eqtl+cadd	LINC00879/RPS18P6	255025/100271076	ENSG00000239589/ENSG00000244048	Long Intergenic Non-Protein Coding RNA 879 /Ribosomal Protein S18 Pseudogene 6	1.925	CHD
G21	rs2310402	3	94933368	T	intergenic	Testis,Testis	sqtl+eqtl+cadd	LINC00879/RPS18P6	255025/100271076	ENSG00000239589/ENSG00000244048	Long Intergenic Non-Protein Coding RNA 879 /Ribosomal Protein S18 Pseudogene 6	1.925	CHD
G82	rs2311101	3	94942291	A	intergenic	Testis,Testis	sqtl+eqtl+cadd	LINC00879/RPS18P6	255025/100271076	ENSG00000239589/ENSG00000244048	Long Intergenic Non-Protein Coding RNA 879 /Ribosomal Protein S18 Pseudogene 6	1.925	CHD
G21	rs2311101	3	94942291	A	intergenic	Testis,Testis	sqtl+eqtl+cadd	LINC00879/RPS18P6	255025/100271076	ENSG00000239589/ENSG00000244048	Long Intergenic Non-Protein Coding RNA 879 /Ribosomal Protein S18 Pseudogene 6	1.925	CHD
G41	rs2311101	3	94942291	A	intergenic	Testis,Testis	sqtl+eqtl+cadd	LINC00879/RPS18P6	255025/100271076	ENSG00000239589/ENSG00000244048	Long Intergenic Non-Protein Coding RNA 879 /Ribosomal Protein S18 Pseudogene 6	1.925	CHD
G21	rs2405719	15	76056588	A	upstream	Adipose_Subcutaneous,Adipose_Visceral_Omentum,Artery_Tibial,Skin_Sun_Exposed_Lower_leg,Nerve_Tibial,Breast_Mammary_Tissue,Cells_Cultured_fibroblasts,Thyroid,Testis,Heart_Atrial_Appendage,Lung,Skin_Not_Sun_Exposed_Suprapubic,Whole_Blood,Thyroid,Whole_Blood,Esophagus_Mucosa,Artery_Tibial,Brain_Cortex,Skin_Not_Sun_Exposed_Suprapubic,Brain_Cerebellum,Colon_Transverse,Colon_Sigmoid,Esophagus_Musculari…	sqtl+eqtl+cadd	MAN2C1/SNX33/DNM1P35/MIR4313/NRG4	4123/257364/100128285/100423035/145957	ENSG00000140400/ENSG00000173548/ENSG00000246877/ ENSG00000284385/ENSG00000169752	Mannosidase Alpha Class 2C Member 1/Sorting Nexin 33/Dynamin 1 Pseudogene 35/MicroRNA 4313/Neuregulin 4	1.892	T2D
G169	rs2405719	15	76056588	A	upstream	Adipose_Subcutaneous,Adipose_Visceral_Omentum,Artery_Tibial,Skin_Sun_Exposed_Lower_leg,Nerve_Tibial,Breast_Mammary_Tissue,Cells_Cultured_fibroblasts,Thyroid,Testis,Heart_Atrial_Appendage,Lung,Skin_Not_Sun_Exposed_Suprapubic,Whole_Blood,Thyroid,Whole_Blood,Esophagus_Mucosa,Artery_Tibial,Brain_Cortex,Skin_Not_Sun_Exposed_Suprapubic,Brain_Cerebellum,Colon_Transverse,Colon_Sigmoid,Esophagus_Musculari…	sqtl+eqtl+cadd	MAN2C1/SNX33/DNM1P35/MIR4313/NRG4	4123/257364/100128285/100423035/145957	ENSG00000140400/ENSG00000173548/ENSG00000246877/ ENSG00000284385/ENSG00000169752	Mannosidase Alpha Class 2C Member 1/Sorting Nexin 33/Dynamin 1 Pseudogene 35/MicroRNA 4313/Neuregulin 4	1.892	T2D
G162	rs2569522	19	51455389	C	regulatory	Nerve_Tibial,Adipose_Visceral_Omentum,Brain_Cortex,Brain_Frontal_Cortex_BA9,Esophagus_Mucosa,Nerve_Tibial,Nerve_Tibial,Nerve_Tibial,Testis,Testis	sqtl+eqtl+cadd	KLK8/KLK5/KLK6/KLK7	25818/5653/11202/5650	ENSG00000167754/ENSG00000167755/ENSG00000129455/ENSG00000169035	kallikrein related peptidase 5/kallikrein related peptidase 6/kallikrein related peptidase 8/kallikrein related peptidase 7	0.4638	CHD
G84	rs2569522	19	51455389	C	regulatory	Nerve_Tibial,Adipose_Visceral_Omentum,Brain_Cortex,Brain_Frontal_Cortex_BA9,Esophagus_Mucosa,Nerve_Tibial,Nerve_Tibial,Nerve_Tibial,Testis,Testis	sqtl+eqtl+cadd	KLK8/KLK5/KLK6/KLK7	25818/5653/11202/5650	ENSG00000167754/ENSG00000167755/ENSG00000129455/ENSG00000169035	kallikrein related peptidase 5/kallikrein related peptidase 6/kallikrein related peptidase 8/kallikrein related peptidase 7	0.4638	CHD
G74	rs2569522	19	51455389	C	regulatory	Nerve_Tibial,Adipose_Visceral_Omentum,Brain_Cortex,Brain_Frontal_Cortex_BA9,Esophagus_Mucosa,Nerve_Tibial,Nerve_Tibial,Nerve_Tibial,Testis,Testis	sqtl+eqtl+cadd	KLK8/KLK5/KLK6/KLK7	25818/5653/11202/5650	ENSG00000167754/ENSG00000167755/ENSG00000129455/ENSG00000169035	kallikrein related peptidase 5/kallikrein related peptidase 6/kallikrein related peptidase 8/kallikrein related peptidase 7	0.4638	CHD
G162	rs2659093	19	51456005	G	regulatory	Nerve_Tibial,Adipose_Visceral_Omentum,Brain_Cortex,Brain_Frontal_Cortex_BA9,Esophagus_Mucosa,Nerve_Tibial,Nerve_Tibial,Nerve_Tibial,Testis,Testis	sqtl+eqtl+cadd	KLK8/KLK5/KLK6/KLK7	25818/5653/11202/5650	ENSG00000167754/ENSG00000167755/ENSG00000129455/ENSG00000169035	kallikrein related peptidase 5/kallikrein related peptidase 6/kallikrein related peptidase 8/kallikrein related peptidase 7	0.4637	CHD
G84	rs2659093	19	51456005	G	regulatory	Nerve_Tibial,Adipose_Visceral_Omentum,Brain_Cortex,Brain_Frontal_Cortex_BA9,Esophagus_Mucosa,Nerve_Tibial,Nerve_Tibial,Nerve_Tibial,Testis,Testis	sqtl+eqtl+cadd	KLK8/KLK5/KLK6/KLK7	25818/5653/11202/5650	ENSG00000167754/ENSG00000167755/ENSG00000129455/ENSG00000169035	kallikrein related peptidase 5/kallikrein related peptidase 6/kallikrein related peptidase 8/kallikrein related peptidase 7	0.4637	CHD
G74	rs2659093	19	51456005	G	regulatory	Nerve_Tibial,Adipose_Visceral_Omentum,Brain_Cortex,Brain_Frontal_Cortex_BA9,Esophagus_Mucosa,Nerve_Tibial,Nerve_Tibial,Nerve_Tibial,Testis,Testis	sqtl+eqtl+cadd	KLK8/KLK5/KLK6/KLK7	25818/5653/11202/5650	ENSG00000167754/ENSG00000167755/ENSG00000129455/ENSG00000169035	kallikrein related peptidase 5/kallikrein related peptidase 6/kallikrein related peptidase 8/kallikrein related peptidase 7	0.4637	CHD
G162	rs268900	19	51452970	G	intron	None	positional	KLK5	25818	ENSG00000167754	kallikrein related peptidase 5	0.4671	CHD
G84	rs268900	19	51452970	G	intron	None	positional	KLK5	25818	ENSG00000167754	kallikrein related peptidase 5	0.4671	CHD
G74	rs268900	19	51452970	G	intron	None	positional	KLK5	25818	ENSG00000167754	kallikrein related peptidase 5	0.4671	CHD
G1615	rs2717793	7	148193334	C	intergenic	None	positional	CNTNAP2/C7orf33	26047/202865	ENSG00000174469/ENSG00000170279	Contactin Associated Protein 2/Uncharacterized Protein C7orf33	2.115	T2D
G84	rs2736438	19	51454777	G	non coding intron	Nerve_Tibial,Adipose_Visceral_Omentum,Brain_Cortex,Brain_Frontal_Cortex_BA9,Esophagus_Mucosa,Nerve_Tibial,Nerve_Tibial,Nerve_Tibial,Testis,Testis	sqtl+eqtl+cadd	KLK8/KLK5/KLK6/KLK7	25818/5653/11202/5650	ENSG00000167754/ENSG00000167755/ENSG00000129455/ENSG00000169035	kallikrein related peptidase 5/kallikrein related peptidase 6/kallikrein related peptidase 8/kallikrein related peptidase 7	0.4587	CHD
G74	rs2736438	19	51454777	G	non coding intron	Nerve_Tibial,Adipose_Visceral_Omentum,Brain_Cortex,Brain_Frontal_Cortex_BA9,Esophagus_Mucosa,Nerve_Tibial,Nerve_Tibial,Nerve_Tibial,Testis,Testis	sqtl+eqtl+cadd	KLK8/KLK5/KLK6/KLK7	25818/5653/11202/5650	ENSG00000167754/ENSG00000167755/ENSG00000129455/ENSG00000169035	kallikrein related peptidase 5/kallikrein related peptidase 6/kallikrein related peptidase 8/kallikrein related peptidase 7	0.4587	CHD
G162	rs2736438	19	51454777	G	non coding intron	Nerve_Tibial,Adipose_Visceral_Omentum,Brain_Cortex,Brain_Frontal_Cortex_BA9,Esophagus_Mucosa,Nerve_Tibial,Nerve_Tibial,Nerve_Tibial,Testis,Testis	sqtl+eqtl+cadd	KLK8/KLK5/KLK6/KLK7	25818/5653/11202/5650	ENSG00000167754/ENSG00000167755/ENSG00000129455/ENSG00000169035	kallikrein related peptidase 5/kallikrein related peptidase 6/kallikrein related peptidase 8/kallikrein related peptidase 7	0.4587	CHD
G1614	rs2817430	6	156080059	C	intergenic	None	positional	NOX3	50508	ENSG00000074771	NADPH oxidase 3	1.983	CHD
G21	rs2817430	6	156080059	C	intergenic	None	positional	NOX3	50508	ENSG00000074771	NADPH oxidase 3	1.983	CHD
G41	rs2846366	11	102476028	C	upstream	Adipose_Subcutaneous,Skin_Not_Sun_Exposed_Suprapubic,Skin_Sun_Exposed_Lower_leg,Breast_Mammary_Tissue,Minor_Salivary_Gland,Prostate,Skin_Not_Sun_Exposed_Suprapubic,Skin_Sun_Exposed_Lower_leg	sqtl+eqtl+cadd	MMP7/BIRC3	4316/330	ENSG00000137673/ENSG00000023445	Matrix Metallopeptidase 7/Baculoviral IAP Repeat Containing 3	1.921	CHD
G21	rs2846366	11	102476028	C	upstream	Adipose_Subcutaneous,Skin_Not_Sun_Exposed_Suprapubic,Skin_Sun_Exposed_Lower_leg,Breast_Mammary_Tissue,Minor_Salivary_Gland,Prostate,Skin_Not_Sun_Exposed_Suprapubic,Skin_Sun_Exposed_Lower_leg	sqtl+eqtl+cadd	MMP7/BIRC4	4316/330	ENSG00000137673/ENSG00000023445	Matrix Metallopeptidase 7/Baculoviral IAP Repeat Containing 3	1.921	CHD
G1611	rs2846366	11	102476028	C	upstream	Adipose_Subcutaneous,Skin_Not_Sun_Exposed_Suprapubic,Skin_Sun_Exposed_Lower_leg,Breast_Mammary_Tissue,Minor_Salivary_Gland,Prostate,Skin_Not_Sun_Exposed_Suprapubic,Skin_Sun_Exposed_Lower_leg	sqtl+eqtl+cadd	MMP7/BIRC5	4316/330	ENSG00000137673/ENSG00000023445	Matrix Metallopeptidase 7/Baculoviral IAP Repeat Containing 3	1.921	CHD
G21	rs28678566	3	174882249	T	intron	None	positional	NAALADL2	254827	ENSG00000177694	N-Acetylated Alpha-Linked Acidic Dipeptidase Like 2	1.945	CHD
G55	rs34040799	13	31655940	G	non coding intron	None	positional	HSPH1/WDR95P	10808/100873795	ENSG00000120694/ ENSG00000231894	Heat Shock Protein Family H (Hsp110) Member 1/WD Repeat Domain 95, Pseudogene	0.4001	CHD
G22	rs34040799	13	31655940	G	non coding intron	None	positional	HSPH1/WDR95P	10808/100873795	ENSG00000120694/ ENSG00000231894	Heat Shock Protein Family H (Hsp110) Member 1/WD Repeat Domain 95, Pseudogene	0.4001	CHD
G164	rs34040799	13	31655940	G	non coding intron	None	positional	HSPH1/WDR95P	10808/100873795	ENSG00000120694/ ENSG00000231894	Heat Shock Protein Family H (Hsp110) Member 1/WD Repeat Domain 95, Pseudogene	0.4001	CHD
G92	rs34203166	20	12522982	CA	intergenic	None	positional	SPTLC3	55304	ENSG00000172296	serine palmitoyltransferase long chain base subunit 3	1.971	T2D
G41	rs34203166	20	12522982	CA	intergenic	None	positional	SPTLC3	55304	ENSG00000172296	serine palmitoyltransferase long chain base subunit 3	1.971	T2D
G107	rs34203166	20	12522982	CA	intergenic	None	positional	SPTLC3	55304	ENSG00000172296	serine palmitoyltransferase long chain base subunit 3	1.971	T2D
G21	rs34203166	20	12522982	CA	intergenic	None	positional	SPTLC3	55304	ENSG00000172296	serine palmitoyltransferase long chain base subunit 3	1.971	T2D
G74	rs34227821	19	51456367	A	regulatory	Adipose_Visceral_Omentum,Brain_Cortex,Brain_Frontal_Cortex_BA9,Esophagus_Mucosa,Nerve_Tibial,Uterus,Nerve_Tibial,Testis,Testis	sqtl+eqtl+cadd	KLK5/KLK6	25818/5653	ENSG00000167754/ENSG00000167755	kallikrein related peptidase 5/kallikrein related peptidase 6	0.4637	CHD
G84	rs34227821	19	51456367	A	regulatory	Adipose_Visceral_Omentum,Brain_Cortex,Brain_Frontal_Cortex_BA9,Esophagus_Mucosa,Nerve_Tibial,Uterus,Nerve_Tibial,Testis,Testis	sqtl+eqtl+cadd	KLK5/KLK6	25818/5653	ENSG00000167754/ENSG00000167755	kallikrein related peptidase 5/kallikrein related peptidase 6	0.4637	CHD
G162	rs34227821	19	51456367	A	regulatory	Adipose_Visceral_Omentum,Brain_Cortex,Brain_Frontal_Cortex_BA9,Esophagus_Mucosa,Nerve_Tibial,Uterus,Nerve_Tibial,Testis,Testis	sqtl+eqtl+cadd	KLK5/KLK6	25818/5653	ENSG00000167754/ENSG00000167755	kallikrein related peptidase 5/kallikrein related peptidase 6	0.4637	CHD
G1610	rs3739314	8	12810403	C	regulatory	Esophagus_Mucosa,Liver,Skin_Sun_Exposed_Lower_leg,Testis,Testis	sqtl+eqtl+cadd	KIAA1456(TRMT98)	57604	ENSG00000250305	TRNA Methyltransferase 9B (Putative)	0.3788	T2D
G55	rs4300462	12	121075129	G	upstream	Artery_Tibial	positional	CABP1	9478	ENSG00000157782	Calcium-Binding Protein 1	0.504	CHD
G92	rs4300462	12	121075129	G	upstream	Artery_Tibial	positional	CABP1	9478	ENSG00000157782	Calcium-Binding Protein 1	0.504	CHD
G21	rs4300462	12	121075129	G	upstream	Artery_Tibial	positional	CABP1	9478	ENSG00000157782	Calcium-Binding Protein 1	0.504	CHD
G1616	rs4300462	12	121075129	G	upstream	Artery_Tibial	positional	CABP1	9478	ENSG00000157782	Calcium-Binding Protein 1	0.504	CHD
G92	rs4318046	12	121075095	A	non coding intron	None	positional	CABP1	9478	ENSG00000157782	Calcium-Binding Protein 1	0.504	CHD
G55	rs4318046	12	121075095	A	non coding intron	None	positional	CABP1	9478	ENSG00000157782	Calcium-Binding Protein 1	0.504	CHD
G21	rs4318046	12	121075095	A	non coding intron	None	positional	CABP1	9478	ENSG00000157782	Calcium-Binding Protein 1	0.504	CHD
G1616	rs4318046	12	121075095	A	non coding intron	None	positional	CABP1	9478	ENSG00000157782	Calcium-Binding Protein 1	0.504	CHD
G82	rs4347996	3	94930349	T	intergenic	Testis,Testis	sqtl+eqtl+cadd	LINC00879/RPS18P6	255025/100271076	ENSG00000239589/ENSG00000244048	Long Intergenic Non-Protein Coding RNA 879 /Ribosomal Protein S18 Pseudogene 6	1.925	CHD
G21	rs4347996	3	94930349	T	intergenic	Testis,Testis	sqtl+eqtl+cadd	LINC00879/RPS18P6	255025/100271076	ENSG00000239589/ENSG00000244048	Long Intergenic Non-Protein Coding RNA 879 /Ribosomal Protein S18 Pseudogene 6	1.925	CHD
G41	rs4347996	3	94930349	T	intergenic	Testis,Testis	sqtl+eqtl+cadd	LINC00879/RPS18P6	255025/100271076	ENSG00000239589/ENSG00000244048	Long Intergenic Non-Protein Coding RNA 879 /Ribosomal Protein S18 Pseudogene 6	1.925	CHD
G22	rs474329	11	70484402	T	regulatory	None	positional	SHANK2	22941	ENSG00000162105	SH3 and multiple ankyrin repeat domains 2	0.4944	T2D
G167	rs474329	11	70484402	T	regulatory	None	positional	SHANK2	22941	ENSG00000162105	SH3 and multiple ankyrin repeat domains 2	0.4944	T2D
G167	rs489717	11	70481246	T	non_coding_exon	None	positional	SHANK2/SHANK2-AS1	22941/100874198	ENSG00000162105/ENSG00000226627	SH3 and multiple ankyrin repeat domains 2	0.4997	T2D
G22	rs489717	11	70481246	T	non_coding_exon	None	positional	SHANK2/SHANK2-AS1	22941/100874198	ENSG00000162105/ENSG00000226627	SH3 and multiple ankyrin repeat domains 2	0.4997	T2D
G74	rs491012	2	137302187	G	upstream	None	positional	THSD7B	80731	ENSG00000144229	Thrombospondin Type 1 Domain Containing 7B	0.3253	CHD
G168	rs491012	2	137302187	G	upstream	None	positional	THSD7B	80731	ENSG00000144229	Thrombospondin Type 1 Domain Containing 7B	0.3253	CHD
G22	rs4993757	11	70482687	T	regulatory	None	positional	SHANK2	22941	ENSG00000162105	SH3 and multiple ankyrin repeat domains 2	0.4997	T2D
G167	rs4993757	11	70482687	T	regulatory	None	positional	SHANK2	22941	ENSG00000162105	SH3 and multiple ankyrin repeat domains 2	0.4997	T2D
G22	rs529310	11	70483072	A	regulatory	None	positional	SHANK2	22941	ENSG00000162105	SH3 and multiple ankyrin repeat domains 2	0.4997	T2D
G167	rs529310	11	70483072	A	regulatory	None	positional	SHANK2	22941	ENSG00000162105	SH3 and multiple ankyrin repeat domains 2	0.4997	T2D
G167	rs533547	11	70482224	T	downstream	None	positional	SHANK2/SHANK2-AS1	22941/100874198	ENSG00000162105/ENSG00000226627	SH3 and multiple ankyrin repeat domains 2	0.4997	T2D
G22	rs533547	11	70482224	T	downstream	None	positional	SHANK2/SHANK2-AS1	22941/100874198	ENSG00000162105/ENSG00000226627	SH3 and multiple ankyrin repeat domains 2	0.4997	T2D
G22	rs535359	11	70482010	A	intron	None	positional	SHANK2	22941	ENSG00000162105	SH3 and multiple ankyrin repeat domains 2	0.4997	T2D
G167	rs535359	11	70482010	A	intron	None	positional	SHANK2	22941	ENSG00000162105	SH3 and multiple ankyrin repeat domains 2	0.4997	T2D
G167	rs536637	11	70483642	C	regulatory	None	positional	SHANK2	22941	ENSG00000162105	SH3 and multiple ankyrin repeat domains 2	0.4947	T2D
G22	rs536637	11	70483642	C	regulatory	None	positional	SHANK2	22941	ENSG00000162105	SH3 and multiple ankyrin repeat domains 2	0.4947	T2D
G22	rs559452	11	70482088	T	downstream	None	positional	SHANK2/SHANK2-AS1	22941/100874198	ENSG00000162105/ENSG00000226627	SH3 and multiple ankyrin repeat domains 2	0.4997	T2D
G167	rs559452	11	70482088	T	downstream	None	positional	SHANK2/SHANK2-AS1	22941/100874198	ENSG00000162105/ENSG00000226627	SH3 and multiple ankyrin repeat domains 2	0.4997	T2D
G41	rs55952766	11	102474761	GTT	Upstream	None	None	None	None	None	None	1.903	CHD
G21	rs55952766	11	102474761	GTT	Upstream	None	None	None	None	None	None	1.903	CHD
G1611	rs55952766	11	102474761	GTT	Upstream	None	None	None	None	None	None	1.903	CHD
G63	rs56292523	7	125756983	G	intergenic	None	None	None	None	None	None	1.999	CHD
G21	rs56292523	7	125756983	G	intergenic	None	None	None	None	None	None	1.999	CHD
G41	rs56292523	7	125756983	G	intergenic	None	None	None	None	None	None	1.999	CHD
G21	rs56832947	3	174882613	C	intron	None	positional	NAALADL2	254827	ENSG00000177694	N-Acetylated Alpha-Linked Acidic Dipeptidase Like 2	1.945	CHD
G167	rs568678	11	70482412	A	regulatory	None	positional	SHANK2	22941	ENSG00000162105	SH3 and multiple ankyrin repeat domains 2	0.4997	T2D
G22	rs568678	11	70482412	A	regulatory	None	positional	SHANK2	22941	ENSG00000162105	SH3 and multiple ankyrin repeat domains 2	0.4997	T2D
G22	rs572470	11	70481984	A	downstream	None	positional	SHANK2/SHANK2-AS1	22941/100874198	ENSG00000162105/ENSG00000226627	SH3 and multiple ankyrin repeat domains 2	0.4997	T2D
G167	rs572470	11	70481984	A	downstream	None	positional	SHANK2/SHANK2-AS1	22941/100874198	ENSG00000162105/ENSG00000226627	SH3 and multiple ankyrin repeat domains 2	0.4997	T2D
G167	rs5792526	11	70482497	TGA	intron	None	None	None	None	None	None	0.4944	T2D
G22	rs5792526	11	70482497	TGA	intron	None	None	None	None	None	None	0.4944	T2D
G22	rs581395	11	70484403	A	regulatory	None	positional	SHANK2	22941	ENSG00000162105	SH3 and multiple ankyrin repeat domains 2	0.4997	T2D
G167	rs581395	11	70484403	A	regulatory	None	positional	SHANK2	22941	ENSG00000162105	SH3 and multiple ankyrin repeat domains 2	0.4997	T2D
G21	rs5879613	6	122113624	CT	intron	None	None	None	None	None	None	1.972	CHD
G1610	rs59192268	8	12816281	G	non_coding_exon	Adipose_Subcutaneous	positional	KIAA1456(TRMT98)	57604	ENSG00000250305	TRNA Methyltransferase 9B (Putative)	0.3567	T2D
G168	rs59678568	2	137303461	G	downstream	None	positional	THSD7B	80731	ENSG00000144229	Thrombospondin Type 1 Domain Containing 7B	0.3253	CHD
G74	rs59678568	2	137303461	G	downstream	None	positional	THSD7B	80731	ENSG00000144229	Thrombospondin Type 1 Domain Containing 7B	0.3253	CHD
G107	rs6074457	20	12527928	T	intergenic	None	positional	SPTLC3	55304	ENSG00000172296	serine palmitoyltransferase long chain base subunit 3	2.006	T2D
G41	rs6074457	20	12527928	T	intergenic	None	positional	SPTLC3	55304	ENSG00000172296	serine palmitoyltransferase long chain base subunit 3	2.006	T2D
G92	rs6074457	20	12527928	T	intergenic	None	positional	SPTLC3	55304	ENSG00000172296	serine palmitoyltransferase long chain base subunit 3	2.006	T2D
G21	rs6074457	20	12527928	T	intergenic	None	positional	SPTLC3	55304	ENSG00000172296	serine palmitoyltransferase long chain base subunit 3	2.006	T2D
G21	rs6078680	20	12540979	T	intergenic	None	positional	SPTLC3	55304	ENSG00000172296	serine palmitoyltransferase long chain base subunit 3	1.963	T2D
G41	rs6078680	20	12540979	T	intergenic	None	positional	SPTLC3	55304	ENSG00000172296	serine palmitoyltransferase long chain base subunit 3	1.963	T2D
G107	rs6078680	20	12540979	T	intergenic	None	positional	SPTLC3	55304	ENSG00000172296	serine palmitoyltransferase long chain base subunit 3	1.963	T2D
G21	rs6134578	20	12511068	T	intergenic	None	positional	SPTLC3	55304	ENSG00000172296	serine palmitoyltransferase long chain base subunit 3	1.935	T2D
G107	rs6134578	20	12511068	T	intergenic	None	positional	SPTLC3	55304	ENSG00000172296	serine palmitoyltransferase long chain base subunit 3	1.935	T2D
G107	rs6134583	20	12521378	G	intergenic	None	positional	SPTLC3	55304	ENSG00000172296	serine palmitoyltransferase long chain base subunit 3	1.963	T2D
G41	rs6134583	20	12521378	G	intergenic	None	positional	SPTLC3	55304	ENSG00000172296	serine palmitoyltransferase long chain base subunit 3	1.963	T2D
G21	rs6134583	20	12521378	G	intergenic	None	positional	SPTLC3	55304	ENSG00000172296	serine palmitoyltransferase long chain base subunit 3	1.963	T2D
G41	rs6134586	20	12524947	C	intergenic	None	positional	SPTLC3	55304	ENSG00000172296	serine palmitoyltransferase long chain base subunit 3	2.006	T2D
G107	rs6134586	20	12524947	C	intergenic	None	positional	SPTLC3	55304	ENSG00000172296	serine palmitoyltransferase long chain base subunit 3	2.006	T2D
G92	rs6134586	20	12524947	C	intergenic	None	positional	SPTLC3	55304	ENSG00000172296	serine palmitoyltransferase long chain base subunit 3	2.006	T2D
G21	rs6134586	20	12524947	C	intergenic	None	positional	SPTLC3	55304	ENSG00000172296	serine palmitoyltransferase long chain base subunit 3	2.006	T2D
G168	rs61561967	2	137297040	C	upstream	None	positional	THSD7B	80731	ENSG00000144229	Thrombospondin Type 1 Domain Containing 7B	0.3211	CHD
G74	rs61561967	2	137297040	C	upstream	None	positional	THSD7B	80731	ENSG00000144229	Thrombospondin Type 1 Domain Containing 7B	0.3211	CHD
G1613	rs6534614	4	128294782	T	non coding intron	None	positional	INTU	27152	ENSG00000164066	Inturned Planar Cell Polarity Protein	2.116	T2D
G169	rs6557655	8	23202918	G	intron	None	positional	LOXL2	4017	ENSG00000134013	Lysyl Oxidase Like 2	0.4621	CHD
G74	rs663346	2	137286940	A	intergenic	None	positional	THSD7B	80731	ENSG00000144229	Thrombospondin Type 1 Domain Containing 7B	0.3219	CHD
G168	rs663346	2	137286940	A	intergenic	None	positional	THSD7B	80731	ENSG00000144229	Thrombospondin Type 1 Domain Containing 7B	0.3219	CHD
G168	rs667607	2	137295709	A	intergenic	None	positional	THSD7B	80731	ENSG00000144229	Thrombospondin Type 1 Domain Containing 7B	0.3211	CHD
G74	rs667607	2	137295709	A	intergenic	None	positional	THSD7B	80731	ENSG00000144229	Thrombospondin Type 1 Domain Containing 7B	0.3211	CHD
G41	rs6762533	3	94942082	G	intergenic	Testis,Testis	sqtl+eqtl+cadd	LINC00879/RPS18P6	255025/100271076	ENSG00000239589/ENSG00000244048	Long Intergenic Non-Protein Coding RNA 879 /Ribosomal Protein S18 Pseudogene 6	1.925	CHD
G82	rs6762533	3	94942082	G	intergenic	Testis,Testis	sqtl+eqtl+cadd	LINC00879/RPS18P6	255025/100271076	ENSG00000239589/ENSG00000244048	Long Intergenic Non-Protein Coding RNA 879 /Ribosomal Protein S18 Pseudogene 6	1.925	CHD
G21	rs6762533	3	94942082	G	intergenic	Testis,Testis	sqtl+eqtl+cadd	LINC00879/RPS18P6	255025/100271076	ENSG00000239589/ENSG00000244048	Long Intergenic Non-Protein Coding RNA 879 /Ribosomal Protein S18 Pseudogene 6	1.925	CHD
G167	rs67852913	11	70636698	ACGTGTG	intron	None	None	None	None	None	None	0.4891	T2D
G22	rs67852913	11	70636698	ACGTGTG	intron	None	None	None	None	None	None	0.4891	T2D
G41	rs6808172	3	94941697	C	intergenic	Testis,Testis	sqtl+eqtl+cadd	LINC00879/RPS18P6	255025/100271076	ENSG00000239589/ENSG00000244048	Long Intergenic Non-Protein Coding RNA 879 /Ribosomal Protein S18 Pseudogene 6	1.925	CHD
G82	rs6808172	3	94941697	C	intergenic	Testis,Testis	sqtl+eqtl+cadd	LINC00879/RPS18P6	255025/100271076	ENSG00000239589/ENSG00000244048	Long Intergenic Non-Protein Coding RNA 879 /Ribosomal Protein S18 Pseudogene 6	1.925	CHD
G21	rs6808172	3	94941697	C	intergenic	Testis,Testis	sqtl+eqtl+cadd	LINC00879/RPS18P6	255025/100271076	ENSG00000239589/ENSG00000244048	Long Intergenic Non-Protein Coding RNA 879 /Ribosomal Protein S18 Pseudogene 6	1.925	CHD
G84	rs6876769	5	173828150	T	non coding intron	None	positional	HMP19/MSX2	51617/4488	ENSG00000170091/ENSG00000120149	Neuronal Vesicle Trafficking Associated 2/Msh Homeobox 2	1.851	T2D
G125	rs6876769	5	173828150	T	non coding intron	None	positional	HMP19/MSX2	51617/4488	ENSG00000170091/ENSG00000120149	Neuronal Vesicle Trafficking Associated 2/Msh Homeobox 2	1.851	T2D
G21	rs6876769	5	173828150	T	non coding intron	None	positional	HMP19/MSX2	51617/4488	ENSG00000170091/ENSG00000120149	Neuronal Vesicle Trafficking Associated 2/Msh Homeobox 2	1.851	T2D
G1614	rs6924361	6	156081497	C	intergenic	None	positional	NOX3	50508	ENSG00000074771	NADPH oxidase 3	2.003	CHD
G21	rs6924361	6	156081497	C	intergenic	None	positional	NOX3	50508	ENSG00000074771	NADPH oxidase 3	2.003	CHD
G1615	rs6968298	7	148198502	G	intergenic	None	positional	CNTNAP2/C7orf33	26047/202865	ENSG00000174469/ENSG00000170279	Contactin Associated Protein 2/Uncharacterized Protein C7orf33	2.123	T2D
G63	rs6977176	7	125762279	G	intergenic	None	positional	GRM8	2918	ENSG00000179603	Glutamate Metabotropic Receptor 8	1.964	CHD
G21	rs6977176	7	125762279	G	intergenic	None	positional	GRM8	2918	ENSG00000179603	Glutamate Metabotropic Receptor 8	1.964	CHD
G41	rs6977176	7	125762279	G	intergenic	None	positional	GRM8	2918	ENSG00000179603	Glutamate Metabotropic Receptor 8	1.964	CHD
G169	rs7011311	8	23203073	T	non coding intron	Thyroid	positional	LOXL2	4017	ENSG00000134013	Lysyl Oxidase Like 2	0.4621	CHD
G168	rs705388	2	137307170	A	downstream	None	positional	THSD7B	80731	ENSG00000144229	Thrombospondin Type 1 Domain Containing 7B	0.3211	CHD
G74	rs705388	2	137307170	A	downstream	None	positional	THSD7B	80731	ENSG00000144229	Thrombospondin Type 1 Domain Containing 7B	0.3211	CHD
G21	rs71046291	11	88893068	C	intron	None	None	None	None	None	None	0.5013	T2D
G85	rs71046291	11	88893068	C	intron	None	None	None	None	None	None	0.5013	T2D
G21	rs7108473	11	88896425	T	intergenic	Skin_Sun_Exposed_Lower_leg	sqtl+eqtl+cadd	CBX3P7	100421975	ENSG00000197692	Chromobox 3 Pseudogene 7	0.5032	T2D
G85	rs7108473	11	88896425	T	intergenic	Skin_Sun_Exposed_Lower_leg	sqtl+eqtl+cadd	CBX3P7	100421975	ENSG00000197692	Chromobox 3 Pseudogene 7	0.5032	T2D
G85	rs7124483	11	88896664	G	intergenic	Skin_Sun_Exposed_Lower_leg	sqtl+eqtl+cadd	CBX3P7	100421975	ENSG00000197692	Chromobox 3 Pseudogene 7	0.5	T2D
G21	rs7124483	11	88896664	G	intergenic	Skin_Sun_Exposed_Lower_leg	sqtl+eqtl+cadd	CBX3P7	100421975	ENSG00000197692	Chromobox 3 Pseudogene 7	0.5	T2D
G41	rs71336298	20	12543932	ATGTG	intergenic	None	None	None	None	None	None	1.934	T2D
G107	rs71336298	20	12543932	ATGTG	intergenic	None	None	None	None	None	None	1.934	T2D
G21	rs71336298	20	12543932	ATGTG	intergenic	None	None	None	None	None	None	1.934	T2D
G74	rs7259003	19	51454096	T	intron	None	positional	KLK5	25818	ENSG00000167754	kallikrein related peptidase 5	0.4637	CHD
G84	rs7259003	19	51454096	T	intron	None	positional	KLK5	25818	ENSG00000167754	kallikrein related peptidase 5	0.4637	CHD
G162	rs7259003	19	51454096	T	intron	None	positional	KLK5	25818	ENSG00000167754	kallikrein related peptidase 5	0.4637	CHD
G1611	rs72971614	11	102489621	T	non coding intron	Liver,Skin_Sun_Exposed_Lower_leg,Testis	sqtl+eqtl+cadd	MMP27	64066	ENSG00000137675	Matrix Metallopeptidase 27	1.968	CHD
G21	rs72971614	11	102489621	T	non coding intron	Liver,Skin_Sun_Exposed_Lower_leg,Testis	sqtl+eqtl+cadd	MMP27	64066	ENSG00000137675	Matrix Metallopeptidase 27	1.968	CHD
G164	rs7319205	13	31659164	C	non coding intron	None	positional	HSPH1/WDR95P	10808/100873795	ENSG00000120694/ ENSG00000231894	Heat Shock Protein Family H (Hsp110) Member 1/WD Repeat Domain 95, Pseudogene	0.3782	CHD
G22	rs7319205	13	31659164	C	non coding intron	None	positional	HSPH1/WDR95P	10808/100873795	ENSG00000120694/ ENSG00000231894	Heat Shock Protein Family H (Hsp110) Member 1/WD Repeat Domain 95, Pseudogene	0.3782	CHD
G55	rs7319205	13	31659164	C	non coding intron	None	positional	HSPH1/WDR95P	10808/100873795	ENSG00000120694/ ENSG00000231894	Heat Shock Protein Family H (Hsp110) Member 1/WD Repeat Domain 95, Pseudogene	0.3782	CHD
G1613	rs7376004	4	128302489	A	non coding intron	None	positional	INTU	27152	ENSG00000164066	Inturned Planar Cell Polarity Protein	2.084	T2D
G168	rs74362548	2	137298287	A	upstream	None	positional	THSD7B	80731	ENSG00000144229	Thrombospondin Type 1 Domain Containing 7B	0.3078	CHD
G74	rs74362548	2	137298287	A	upstream	None	positional	THSD7B	80731	ENSG00000144229	Thrombospondin Type 1 Domain Containing 7B	0.3078	CHD
G168	rs74858690	2	137295276	A	intergenic	None	positional	THSD7B	80731	ENSG00000144229	Thrombospondin Type 1 Domain Containing 7B	0.3211	CHD
G74	rs74858690	2	137295276	A	intergenic	None	positional	THSD7B	80731	ENSG00000144229	Thrombospondin Type 1 Domain Containing 7B	0.3211	CHD
G1615	rs749609	7	148195384	G	intergenic	None	positional	CNTNAP2/C7orf33	26047/202865	ENSG00000174469/ENSG00000170279	Contactin Associated Protein 2/Uncharacterized Protein C7orf33	2.17	T2D
G1613	rs75781962	4	128297956	C	intron	None	None	None	None	None	None	2.116	T2D
G1615	rs759151	7	148190648	T	intergenic	None	positional	CNTNAP2	26047	ENSG00000174469	Contactin Associated Protein 2	2.128	T2D
G167	rs76128414	11	70482848	T	regulatory	None	positional	SHANK2	22941	ENSG00000162105	SH3 and multiple ankyrin repeat domains 2	0.4877	T2D
G22	rs76128414	11	70482848	T	regulatory	None	positional	SHANK2	22941	ENSG00000162105	SH3 and multiple ankyrin repeat domains 2	0.4877	T2D
G21	rs7620799	3	94940556	T	intergenic	Testis,Testis	sqtl+eqtl+cadd	LINC00879/RPS18P6	255025/100271076	ENSG00000239589/ENSG00000244048	Long Intergenic Non-Protein Coding RNA 879 /Ribosomal Protein S18 Pseudogene 6	1.925	CHD
G41	rs7620799	3	94940556	T	intergenic	Testis,Testis	sqtl+eqtl+cadd	LINC00879/RPS18P6	255025/100271076	ENSG00000239589/ENSG00000244048	Long Intergenic Non-Protein Coding RNA 879 /Ribosomal Protein S18 Pseudogene 6	1.925	CHD
G82	rs7620799	3	94940556	T	intergenic	Testis,Testis	sqtl+eqtl+cadd	LINC00879/RPS18P6	255025/100271076	ENSG00000239589/ENSG00000244048	Long Intergenic Non-Protein Coding RNA 879 /Ribosomal Protein S18 Pseudogene 6	1.925	CHD
G21	rs76895979	5	173829356	G	regulatory	None	positional	HMP19/MSX2	51617/4488	ENSG00000170091/ENSG00000120149	Neuronal Vesicle Trafficking Associated 2/Msh Homeobox 2	1.853	T2D
G125	rs76895979	5	173829356	G	regulatory	None	positional	HMP19/MSX2	51617/4488	ENSG00000170091/ENSG00000120149	Neuronal Vesicle Trafficking Associated 2/Msh Homeobox 2	1.853	T2D
G1613	rs77388150	4	128305500	T	non coding intron	Adipose_Subcutaneous	sqtl+eqtl+cadd	PLK4	10733	ENSG00000142731	Polo Like Kinase 4	2.084	T2D
G168	rs77779501	2	137304965	C	downstream	None	positional	THSD7B	80731	ENSG00000144229	Thrombospondin Type 1 Domain Containing 7B	0.3253	CHD
G74	rs77779501	2	137304965	C	downstream	None	positional	THSD7B	80731	ENSG00000144229	Thrombospondin Type 1 Domain Containing 7B	0.3253	CHD
G63	rs7785457	7	125769503	A	intergenic	None	positional	GRM8	2918	ENSG00000179603	Glutamate Metabotropic Receptor 8	1.992	CHD
G41	rs7785457	7	125769503	A	intergenic	None	positional	GRM8	2918	ENSG00000179603	Glutamate Metabotropic Receptor 8	1.992	CHD
G21	rs7785457	7	125769503	A	intergenic	None	positional	GRM8	2918	ENSG00000179603	Glutamate Metabotropic Receptor 8	1.992	CHD
G168	rs77889862	2	137310401	G	intergenic	None	positional	THSD7B	80731	ENSG00000144229	Thrombospondin Type 1 Domain Containing 7B	0.3211	CHD
G74	rs77889862	2	137310401	G	intergenic	None	positional	THSD7B	80731	ENSG00000144229	Thrombospondin Type 1 Domain Containing 7B	0.3211	CHD
G41	rs7792203	7	125763958	G	intergenic	None	positional	GRM8	2918	ENSG00000179603	Glutamate Metabotropic Receptor 8	1.971	CHD
G63	rs7792203	7	125763958	G	intergenic	None	positional	GRM8	2918	ENSG00000179603	Glutamate Metabotropic Receptor 8	1.971	CHD
G21	rs7792203	7	125763958	G	intergenic	None	positional	GRM8	2918	ENSG00000179603	Glutamate Metabotropic Receptor 8	1.971	CHD
G1610	rs7832754	8	12812889	C	upstream	Adipose_Subcutaneous	positional	KIAA1456(TRMT98)	57604	ENSG00000250305	TRNA Methyltransferase 9B (Putative)	0.372	T2D
G74	rs79210158	2	137310884	T	intergenic	None	positional	THSD7B	80731	ENSG00000144229	Thrombospondin Type 1 Domain Containing 7B	0.3036	CHD
G168	rs79210158	2	137310884	T	intergenic	None	positional	THSD7B	80731	ENSG00000144229	Thrombospondin Type 1 Domain Containing 7B	0.3036	CHD
G21	rs7947287	11	88899362	T	intergenic	Skin_Sun_Exposed_Lower_leg	sqtl+eqtl+cadd	CBX3P7	100421975	ENSG00000197692	Chromobox 3 Pseudogene 7	0.5032	T2D
G85	rs7947287	11	88899362	T	intergenic	Skin_Sun_Exposed_Lower_leg	sqtl+eqtl+cadd	CBX3P7	100421975	ENSG00000197692	Chromobox 3 Pseudogene 7	0.5032	T2D
G168	rs79611111	2	137297712	C	upstream	None	positional	THSD7B	80731	ENSG00000144229	Thrombospondin Type 1 Domain Containing 7B	0.3133	CHD
G74	rs79611111	2	137297712	C	upstream	None	positional	THSD7B	80731	ENSG00000144229	Thrombospondin Type 1 Domain Containing 7B	0.3133	CHD
G84	rs79633852	19	51456172	T	regulatory	Adipose_Visceral_Omentum,Esophagus_Mucosa,Nerve_Tibial,Uterus,Nerve_Tibial,Testis,Testis	sqtl+eqtl+cadd	KLK5/KLK6	25818/5653	ENSG00000167754/ENSG00000167755	kallikrein related peptidase 5/kallikrein related peptidase 6	0.4665	CHD
G162	rs79633852	19	51456172	T	regulatory	Adipose_Visceral_Omentum,Esophagus_Mucosa,Nerve_Tibial,Uterus,Nerve_Tibial,Testis,Testis	sqtl+eqtl+cadd	KLK5/KLK6	25818/5653	ENSG00000167754/ENSG00000167755	kallikrein related peptidase 5/kallikrein related peptidase 6	0.4665	CHD
G74	rs79633852	19	51456172	T	regulatory	Adipose_Visceral_Omentum,Esophagus_Mucosa,Nerve_Tibial,Uterus,Nerve_Tibial,Testis,Testis	sqtl+eqtl+cadd	KLK5/KLK6	25818/5653	ENSG00000167754/ENSG00000167755	kallikrein related peptidase 5/kallikrein related peptidase 6	0.4665	CHD
G1615	rs917878	7	148191722	C	intergenic	None	positional	CNTNAP2	26047	ENSG00000174469	Contactin Associated Protein 2	2.166	T2D
G55	rs9315111	13	31656785	A	non coding intron	None	positional	HSPH1/WDR95P	10808/100873795	ENSG00000120694/ ENSG00000231894	Heat Shock Protein Family H (Hsp110) Member 1/WD Repeat Domain 95, Pseudogene	0.3974	CHD
G164	rs9315111	13	31656785	A	non coding intron	None	positional	HSPH1/WDR95P	10808/100873795	ENSG00000120694/ ENSG00000231894	Heat Shock Protein Family H (Hsp110) Member 1/WD Repeat Domain 95, Pseudogene	0.3974	CHD
G22	rs9315111	13	31656785	A	non coding intron	None	positional	HSPH1/WDR95P	10808/100873795	ENSG00000120694/ ENSG00000231894	Heat Shock Protein Family H (Hsp110) Member 1/WD Repeat Domain 95, Pseudogene	0.3974	CHD
G22	rs932714	13	31660140	C	non coding intron	None	positional	HSPH1/WDR95P	10808/100873795	ENSG00000120694/ ENSG00000231894	Heat Shock Protein Family H (Hsp110) Member 1/WD Repeat Domain 95, Pseudogene	0.3831	CHD
G55	rs932714	13	31660140	C	non coding intron	None	positional	HSPH1/WDR95P	10808/100873795	ENSG00000120694/ ENSG00000231894	Heat Shock Protein Family H (Hsp110) Member 1/WD Repeat Domain 95, Pseudogene	0.3831	CHD
G164	rs932714	13	31660140	C	non coding intron	None	positional	HSPH1/WDR95P	10808/100873795	ENSG00000120694/ ENSG00000231894	Heat Shock Protein Family H (Hsp110) Member 1/WD Repeat Domain 95, Pseudogene	0.3831	CHD
G22	rs932715	13	31659994	A	non coding intron	None	positional	HSPH1/WDR95P	10808/100873795	ENSG00000120694/ ENSG00000231894	Heat Shock Protein Family H (Hsp110) Member 1/WD Repeat Domain 95, Pseudogene	0.3846	CHD
G55	rs932715	13	31659994	A	non coding intron	None	positional	HSPH1/WDR95P	10808/100873795	ENSG00000120694/ ENSG00000231894	Heat Shock Protein Family H (Hsp110) Member 1/WD Repeat Domain 95, Pseudogene	0.3846	CHD
G164	rs932715	13	31659994	A	non coding intron	None	positional	HSPH1/WDR95P	10808/100873795	ENSG00000120694/ ENSG00000231894	Heat Shock Protein Family H (Hsp110) Member 1/WD Repeat Domain 95, Pseudogene	0.3846	CHD
G22	rs932716	13	31659923	C	non coding intron	None	positional	HSPH1/WDR95P	10808/100873795	ENSG00000120694/ ENSG00000231894	Heat Shock Protein Family H (Hsp110) Member 1/WD Repeat Domain 95, Pseudogene	0.379	CHD
G164	rs932716	13	31659923	C	non coding intron	None	positional	HSPH1/WDR95P	10808/100873795	ENSG00000120694/ ENSG00000231894	Heat Shock Protein Family H (Hsp110) Member 1/WD Repeat Domain 95, Pseudogene	0.379	CHD
G55	rs932716	13	31659923	C	non coding intron	None	positional	HSPH1/WDR95P	10808/100873795	ENSG00000120694/ ENSG00000231894	Heat Shock Protein Family H (Hsp110) Member 1/WD Repeat Domain 95, Pseudogene	0.379	CHD
G21	rs9371919	6	156081706	T	intergenic	None	positional	NOX3	50508	ENSG00000074771	NADPH oxidase 3	1.988	CHD
G1614	rs9371919	6	156081706	T	intergenic	None	positional	NOX3	50508	ENSG00000074771	NADPH oxidase 3	1.988	CHD
G55	rs9591569	13	31658983	C	non coding intron	None	positional	HSPH1/WDR95P	10808/100873795	ENSG00000120694/ ENSG00000231894	Heat Shock Protein Family H (Hsp110) Member 1/WD Repeat Domain 95, Pseudogene	0.3831	CHD
G22	rs9591569	13	31658983	C	non coding intron	None	positional	HSPH1/WDR95P	10808/100873795	ENSG00000120694/ ENSG00000231894	Heat Shock Protein Family H (Hsp110) Member 1/WD Repeat Domain 95, Pseudogene	0.3831	CHD
G164	rs9591569	13	31658983	C	non coding intron	None	positional	HSPH1/WDR95P	10808/100873795	ENSG00000120694/ ENSG00000231894	Heat Shock Protein Family H (Hsp110) Member 1/WD Repeat Domain 95, Pseudogene	0.3831	CHD
G55	rs9591584	13	31660582	T	non coding intron	None	positional	HSPH1/WDR95P	10808/100873795	ENSG00000120694/ ENSG00000231894	Heat Shock Protein Family H (Hsp110) Member 1/WD Repeat Domain 95, Pseudogene	0.3843	CHD
G164	rs9591584	13	31660582	T	non coding intron	None	positional	HSPH1/WDR95P	10808/100873795	ENSG00000120694/ ENSG00000231894	Heat Shock Protein Family H (Hsp110) Member 1/WD Repeat Domain 95, Pseudogene	0.3843	CHD
G22	rs9591584	13	31660582	T	non coding intron	None	positional	HSPH1/WDR95P	10808/100873795	ENSG00000120694/ ENSG00000231894	Heat Shock Protein Family H (Hsp110) Member 1/WD Repeat Domain 95, Pseudogene	0.3843	CHD
G164	rs9591596	13	31661664	C	non coding intron	None	positional	HSPH1/WDR95P	10808/100873795	ENSG00000120694/ ENSG00000231894	Heat Shock Protein Family H (Hsp110) Member 1/WD Repeat Domain 95, Pseudogene	0.3908	CHD
G22	rs9591596	13	31661664	C	non coding intron	None	positional	HSPH1/WDR95P	10808/100873795	ENSG00000120694/ ENSG00000231894	Heat Shock Protein Family H (Hsp110) Member 1/WD Repeat Domain 95, Pseudogene	0.3908	CHD
G55	rs9591596	13	31661664	C	non coding intron	None	positional	HSPH1/WDR95P	10808/100873795	ENSG00000120694/ ENSG00000231894	Heat Shock Protein Family H (Hsp110) Member 1/WD Repeat Domain 95, Pseudogene	0.3908	CHD
G55	rs9596861	13	31655577	C	non coding intron	None	positional	HSPH1/WDR95P	10808/100873795	ENSG00000120694/ ENSG00000231894	Heat Shock Protein Family H (Hsp110) Member 1/WD Repeat Domain 95, Pseudogene	0.3911	CHD
G164	rs9596861	13	31655577	C	non coding intron	None	positional	HSPH1/WDR95P	10808/100873795	ENSG00000120694/ ENSG00000231894	Heat Shock Protein Family H (Hsp110) Member 1/WD Repeat Domain 95, Pseudogene	0.3911	CHD
G22	rs9596861	13	31655577	C	non coding intron	None	positional	HSPH1/WDR95P	10808/100873795	ENSG00000120694/ ENSG00000231894	Heat Shock Protein Family H (Hsp110) Member 1/WD Repeat Domain 95, Pseudogene	0.3911	CHD
G22	rs9596871	13	31656070	A	non coding intron	None	positional	HSPH1/WDR95P	10808/100873795	ENSG00000120694/ ENSG00000231894	Heat Shock Protein Family H (Hsp110) Member 1/WD Repeat Domain 95, Pseudogene	0.3872	CHD
G164	rs9596871	13	31656070	A	non coding intron	None	positional	HSPH1/WDR95P	10808/100873795	ENSG00000120694/ ENSG00000231894	Heat Shock Protein Family H (Hsp110) Member 1/WD Repeat Domain 95, Pseudogene	0.3872	CHD
G55	rs9596871	13	31656070	A	non coding intron	None	positional	HSPH1/WDR95P	10808/100873795	ENSG00000120694/ ENSG00000231894	Heat Shock Protein Family H (Hsp110) Member 1/WD Repeat Domain 95, Pseudogene	0.3872	CHD
G22	rs9596872	13	31656079	T	non coding intron	None	positional	HSPH1/WDR95P	10808/100873795	ENSG00000120694/ ENSG00000231894	Heat Shock Protein Family H (Hsp110) Member 1/WD Repeat Domain 95, Pseudogene	0.3872	CHD
G164	rs9596872	13	31656079	T	non coding intron	None	positional	HSPH1/WDR95P	10808/100873795	ENSG00000120694/ ENSG00000231894	Heat Shock Protein Family H (Hsp110) Member 1/WD Repeat Domain 95, Pseudogene	0.3872	CHD
G55	rs9596872	13	31656079	T	non coding intron	None	positional	HSPH1/WDR95P	10808/100873795	ENSG00000120694/ ENSG00000231894	Heat Shock Protein Family H (Hsp110) Member 1/WD Repeat Domain 95, Pseudogene	0.3872	CHD
G22	rs9596873	13	31656165	A	non coding intron	None	positional	HSPH1/WDR95P	10808/100873795	ENSG00000120694/ ENSG00000231894	Heat Shock Protein Family H (Hsp110) Member 1/WD Repeat Domain 95, Pseudogene	0.3872	CHD
G55	rs9596873	13	31656165	A	non coding intron	None	positional	HSPH1/WDR95P	10808/100873795	ENSG00000120694/ ENSG00000231894	Heat Shock Protein Family H (Hsp110) Member 1/WD Repeat Domain 95, Pseudogene	0.3872	CHD
G164	rs9596873	13	31656165	A	non coding intron	None	positional	HSPH1/WDR95P	10808/100873795	ENSG00000120694/ ENSG00000231894	Heat Shock Protein Family H (Hsp110) Member 1/WD Repeat Domain 95, Pseudogene	0.3872	CHD
G55	rs9596874	13	31656187	G	non coding intron	None	positional	HSPH1/WDR95P	10808/100873795	ENSG00000120694/ ENSG00000231894	Heat Shock Protein Family H (Hsp110) Member 1/WD Repeat Domain 95, Pseudogene	0.3872	CHD
G22	rs9596874	13	31656187	G	non coding intron	None	positional	HSPH1/WDR95P	10808/100873795	ENSG00000120694/ ENSG00000231894	Heat Shock Protein Family H (Hsp110) Member 1/WD Repeat Domain 95, Pseudogene	0.3872	CHD
G164	rs9596874	13	31656187	G	non coding intron	None	positional	HSPH1/WDR95P	10808/100873795	ENSG00000120694/ ENSG00000231894	Heat Shock Protein Family H (Hsp110) Member 1/WD Repeat Domain 95, Pseudogene	0.3872	CHD
G22	rs9596923	13	31659151	A	non coding intron	None	positional	HSPH1/WDR95P	10808/100873795	ENSG00000120694/ ENSG00000231894	Heat Shock Protein Family H (Hsp110) Member 1/WD Repeat Domain 95, Pseudogene	0.3831	CHD
G55	rs9596923	13	31659151	A	non coding intron	None	positional	HSPH1/WDR95P	10808/100873795	ENSG00000120694/ ENSG00000231894	Heat Shock Protein Family H (Hsp110) Member 1/WD Repeat Domain 95, Pseudogene	0.3831	CHD
G164	rs9596923	13	31659151	A	non coding intron	None	positional	HSPH1/WDR95P	10808/100873795	ENSG00000120694/ ENSG00000231894	Heat Shock Protein Family H (Hsp110) Member 1/WD Repeat Domain 95, Pseudogene	0.3831	CHD
G22	rs9597022	13	31663331	G	non coding intron	None	positional	HSPH1/WDR95P	10808/100873795	ENSG00000120694/ ENSG00000231894	Heat Shock Protein Family H (Hsp110) Member 1/WD Repeat Domain 95, Pseudogene	0.3984	CHD
G164	rs9597022	13	31663331	G	non coding intron	None	positional	HSPH1/WDR95P	10808/100873795	ENSG00000120694/ ENSG00000231894	Heat Shock Protein Family H (Hsp110) Member 1/WD Repeat Domain 95, Pseudogene	0.3984	CHD
G55	rs9597022	13	31663331	G	non coding intron	None	positional	HSPH1/WDR95P	10808/100873795	ENSG00000120694/ ENSG00000231894	Heat Shock Protein Family H (Hsp110) Member 1/WD Repeat Domain 95, Pseudogene	0.3984	CHD
G1610	rs9694138	8	12808194	A	intron	None	positional	KIAA1456(TRMT98)	57604	ENSG00000250305	TRNA Methyltransferase 9B (Putative)	0.4057	T2D
G1613	rs9995457	4	128299301	T	non coding intron	None	positional	INTU	27152	ENSG00000164066	Inturned Planar Cell Polarity Protein	2.116	T2D
Annotation was performed by snpXplorer. snpXplorer mapped a SNP to a gene based on three aspects of information: expression-quantitative-trait-loci (eQTL); Combined Annotation Dependent Depletion (CADD, v1.3); positional information. Mapping source indicates the in which way one SNP mapped to the corresponding gene. OR was the odds ratio calculated from initial logistic regression based on indivi…
