# Supplementary material for: Disease patterns of coronary heart disease and type 2 diabetes harbored distinct and shared genetic architecture
Source: Cardiovasc Diabetol. 2022 Dec 9;21:276. doi: 10.1186/s12933-022-01715-1 (PMC9738029; doi:10.1186/s12933-022-01715-1)
Supplement: Supplementary file 3 — Additional file 3: Table S2. Genes within each SNP set associated with multiple cardiometabolic trait. [file 12933_2022_1715_MOESM3_ESM.xlsx]

## Sheet: Sheet1
Table S2. Genes within each SNP set associated with multiple cardiometabolic trait
Gene	SNP set	NCBI Entrez ID	Ensembl Gene Name	Description	Biotype	Cardiometabolic trait
ACADS	G21	35	ENSG00000122971	Acyl-CoA Dehydrogenase Short Chain	Protein Coding	metabolite measurement/IGF-1 measurement
ACADS	G55	35	ENSG00000122971	Acyl-CoA Dehydrogenase Short Chain	Protein Coding	metabolite measurement/IGF-1 measurement
CABP1	G21	9478	ENSG00000157782	Calcium-Binding Protein 1	Protein Coding	triglyceride measurement/C-reactive protein measurement
CABP1	G55	9478	ENSG00000157782	Calcium-Binding Protein 1	Protein Coding	triglyceride measurement/C-reactive protein measurement
CBX3P7	G21	100421975	ENSG00000197692	Chromobox 3 Pseudogene 7	Protein Coding	None
CBX3P7	G85	100421975	ENSG00000197692	Chromobox 3 Pseudogene 7	Protein Coding	None
CNTNAP2	G1615	26047	ENSG00000174469	Contactin Associated Protein 2	Protein Coding	low density lipoprotein cholesterol measurement
CNTNAP2	G21	26047	ENSG00000174469	Contactin Associated Protein 2	Protein Coding	low density lipoprotein cholesterol measurement
C7orf33	G1615	202865	ENSG00000170279	Uncharacterized Protein C7orf33	Protein Coding	body height
FBP1	G21	2203	ENSG00000165140	Fructose-Bisphosphatase 1	Protein Coding	atrial fibrillation
GJA1	G21	2697	ENSG00000152661	Gap Junction Protein Alpha 1	Protein Coding	heart rate/pulse pressure measurement/atrial fibrillation/PR interval
GRM8	G21	2918	ENSG00000179603	Glutamate Metabotropic Receptor 8	Protein Coding	type 2 diabetes mellitus
GRM8	G41	2918	ENSG00000179603	Glutamate Metabotropic Receptor 8	Protein Coding	type 2 diabetes mellitus
GRM8	G63	2918	ENSG00000179603	Glutamate Metabotropic Receptor 8	Protein Coding	type 2 diabetes mellitus
HMP19(NSG2)	G125	51617	ENSG00000170091	Neuronal Vesicle Trafficking Associated 2	Protein Coding	mean arterial pressure/BMI-adjusted waist-hip ratio/triacylglycerol measurement
HMP19(NSG2)	G21	51617	ENSG00000170091	Neuronal Vesicle Trafficking Associated 2	Protein Coding	mean arterial pressure/BMI-adjusted waist-hip ratio/triacylglycerol measurement
HMP19(NSG2)	G84	51617	ENSG00000170091	Neuronal Vesicle Trafficking Associated 2	Protein Coding	mean arterial pressure/BMI-adjusted waist-hip ratio/triacylglycerol measurement
HSPH1	G164	10808	ENSG00000120694	Heat Shock Protein Family H (Hsp110) Member 1	Protein Coding	None
HSPH1	G55	10808	ENSG00000120694	Heat Shock Protein Family H (Hsp110) Member 1	Protein Coding	None
INTU	G1613	27152	ENSG00000164066	Inturned Planar Cell Polarity Protein	Protein Coding	IGF-1 measurement/arterial stiffness measurement
KLK5	G74	25818	ENSG00000167754	kallikrein related peptidase 5	Protein Coding	diastolic blood pressure/lean body mass
KLK5	G84	25818	ENSG00000167754	kallikrein related peptidase 5	Protein Coding	diastolic blood pressure/lean body mass
KLK6	G74	5653	ENSG00000167755	kallikrein related peptidase 6	Protein Coding	lean body mass/Blood protein levels in cardiovascular risk/lipid measurement
KLK6	G84	5653	ENSG00000167755	kallikrein related peptidase 6	Protein Coding	lean body mass/Blood protein levels in cardiovascular risk/lipid measurement
KLK8	G74	11202	ENSG00000129455	kallikrein related peptidase 8	Protein Coding	body height
KLK8	G84	11202	ENSG00000129455	kallikrein related peptidase 8	Protein Coding	body height
KLK7	G74	5650	ENSG00000169035	kallikrein related peptidase 7	Protein Coding	Blood protein levels in cardiovascular risk
KLK7	G84	5650	ENSG00000169035	kallikrein related peptidase 7	Protein Coding	Blood protein levels in cardiovascular risk
LINC00879	G21	255025	ENSG00000239589	Long Intergenic Non-Protein Coding RNA 879	lncRNA	gut microbiome measurement
RPS18P6	G21	100271076	ENSG00000244048	Ribosomal Protein S18 Pseudogene 6	Pseudogene	lysophosphatidylcholine measurement
LINC00879	G41	255025	ENSG00000239589	Long Intergenic Non-Protein Coding RNA 879	lncRNA	gut microbiome measurement
RPS18P6	G41	100271076	ENSG00000244048	Ribosomal Protein S18 Pseudogene 6	Pseudogene	lysophosphatidylcholine measurement
LOXL2	G169	4017	ENSG00000134013	Lysyl Oxidase Like 2	Protein Coding	appendicular lean mass/body mas index
MAN2C1	G169	4123	ENSG00000140400	Mannosidase Alpha Class 2C Member 1	Protein Coding	systolic blood pressure/mean arterial pressure/high density lipoprotein cholesterol measurement/hypertension/type 2 diabetes mellitus/BMI-adjusted hip circumference
NRG4	G169	145957	ENSG00000169752	Neuregulin 4	Protein Coding	systolic blood pressure/diastolic blood pressure/body mass index
SNX33	G169	257364	ENSG00000173548	Sorting Nexin 33	Protein Coding	type 2 diabetes mellitus/BMI-adjusted hip circumference/abdominal fat cell number
SCAMP5	G169	192683	ENSG00000198794	Secretory Carrier Membrane Protein 5	Protein Coding	systolic blood pressure/diastolic blood pressure/mean arterial pressure/ coronary artery disease/total cholesterol measurement
DNM1P35	G169	10192683	ENSG00000246877	Dynamin 1 Pseudogene 35	Pseudogene	systolic blood pressure/diastolic blood pressure/total cholesterol measurement/coronary artery disease
UBE2Q2	G169	92912	ENSG00000140367	Ubiquitin Conjugating Enzyme E2 Q2	RNA Gene	systolic blood pressure/heart rate
MIR4313	G169	100423035	ENSG00000284385	MicroRNA 4313	RNA Gene	None
MMP27	G21	64066	ENSG00000137675	Matrix Metallopeptidase 27	Protein Coding	blood protein measurement
MMP7	G21	4316	ENSG00000137673	Matrix Metallopeptidase 7	Protein Coding	Ischemic stroke, coronary artery disease/abdominal fat cell number
MMP7	G41	4316	ENSG00000137673	Matrix Metallopeptidase 7	Protein Coding	Ischemic stroke, coronary artery disease/abdominal fat cell number
BIRC3	G21	330	ENSG00000023445	Baculoviral IAP Repeat Containing 3	Protein Coding	pulse pressure measurement
BIRC3	G41	330	ENSG00000023445	Baculoviral IAP Repeat Containing 3	Protein Coding	pulse pressure measurement
MMP20	G21	9313	ENSG00000137674	Matrix Metallopeptidase 20	Protein Coding	abdominal fat cell number
MMP20	G41	9313	ENSG00000137674	Matrix Metallopeptidase 7/Matrix Metallopeptidase 20/Baculoviral IAP Repeat Containing 3	Protein Coding	abdominal fat cell number
NAALADL2	G21	254827	ENSG00000177694	N-Acetylated Alpha-Linked Acidic Dipeptidase Like 2	Protein Coding	type 2 diabetes mellitus/triacylglycerol measurement/stroke outcome severity measurement
NOX3	G1614	50508	ENSG00000074771	NADPH oxidase 3	Protein Coding	coronary artery disease/type 2 diabetes mellitus
NOX3	G21	50508	ENSG00000074771	NADPH oxidase 3	Protein Coding	coronary artery disease/type 2 diabetes mellitus
PLK4	G1613	10733	ENSG00000142731	Polo Like Kinase 4	Protein Coding	None
SHANK2	G167	22941	ENSG00000162105	SH3 and multiple ankyrin repeat domains 2	Protein Coding	hip circumference
SHANK2-AS1	G167	100874198	ENSG00000226627	SHANK2 Antisense RNA 1	Protein Coding	None
SPTLC3	G107	55304	ENSG00000172296	serine palmitoyltransferase long chain base subunit 3	Protein Coding	low density lipoprotein cholesterol measurement/triglyceride measurement/body mass index
SPTLC3	G21	55304	ENSG00000172296	serine palmitoyltransferase long chain base subunit 3	Protein Coding	low density lipoprotein cholesterol measurement/triglyceride measurement/body mass index
SPTLC3	G41	55304	ENSG00000172296	serine palmitoyltransferase long chain base subunit 3	Protein Coding	low density lipoprotein cholesterol measurement/triglyceride measurement/body mass index
SYCE1L	G21	100130958	ENSG00000205078	Synaptonemal Complex Central Element Protein 1 Like	Protein Coding	Ischemic stroke/type 2 diabetes mellitus
THSD7B	G74	80731	ENSG00000144229	Thrombospondin Type 1 Domain Containing 7B	Protein Coding	systolic blood pressure/mean arterial pressure/subcutaneous adipose tissue measurement/coronary artery disease
C7orf33	G21	202865	ENSG00000170279	Uncharacterized Protein C7orf33	Protein Coding	body height
MSX2	G125	4488	ENSG00000120149	Msh Homeobox 2	Protein Coding	stroke/triacylglycerol measurement
MSX2	G21	4488	ENSG00000120149	Msh Homeobox 2	Protein Coding	stroke/triacylglycerol measurement
MSX2	G84	4488	ENSG00000120149	Msh Homeobox 2	Protein Coding	stroke/triacylglycerol measurement
WDR95P	G164	100873795	ENSG00000231894	WD Repeat Domain 95, Pseudogene	unitary_pseudogene	gut microbiome measurement
WDR95P	G55	100873795	ENSG00000231894	WD Repeat Domain 95, Pseudogene	unitary_pseudogene	gut microbiome measurement
LINC00879	G82	255025	ENSG00000239589	Long Intergenic Non-Protein Coding RNA 879	lncRNA	gut microbiome measurement
RPS18P6	G82	100271076	ENSG00000244048	Ribosomal Protein S18 Pseudogene 6	Pseudogene	lysophosphatidylcholine measurement
VN2R10P	G21	100033398	ENSG00000226348	Vomeronasal 2 Receptor 10, Pseudogene	Pseudogene	Ischemic stroke/body mass index
ADAMTS18	G21	170692	ENSG00000140873	ADAM Metallopeptidase With Thrombospondin Type 1 Motif 18	Protein Coding	Ischemic stroke/type 2 diabetes mellitus/body mass index
MON1B	G21	22879	ENSG00000103111	MON1 Homolog B, Secretory Trafficking Associated	Protein Coding	Ischemic stroke/body mass index
MAN2C1	G21	4123	ENSG00000140400	Mannosidase Alpha Class 2C Member 1	Protein Coding	systolic blood pressure/mean arterial pressure/high density lipoprotein cholesterol measurement/hypertension/type 2 diabetes mellitus/BMI-adjusted hip circumference
NRG4	G21	145957	ENSG00000169752	Neuregulin 4	Protein Coding	systolic blood pressure/diastolic blood pressure/body mass index
SNX33	G21	257364	ENSG00000173548	Sorting Nexin 33	Protein Coding	type 2 diabetes mellitus/BMI-adjusted hip circumference/abdominal fat cell number
SCAMP5	G21	192683	ENSG00000198794	Secretory Carrier Membrane Protein 5	Protein Coding	systolic blood pressure/diastolic blood pressure/mean arterial pressure/ coronary artery disease/total cholesterol measurement
DNM1P35	G21	10192683	ENSG00000246877	Dynamin 1 Pseudogene 35	Pseudogene	systolic blood pressure/diastolic blood pressure/total cholesterol measurement/coronary artery disease
UBE2Q2	G21	92912	ENSG00000140367	Ubiquitin Conjugating Enzyme E2 Q2	RNA Gene	systolic blood pressure/heart rate
NRG4	G21	145957	ENSG00000169752	Mannosidase Alpha Class 2C Member 1/Sorting Nexin 33/Dynamin 1 Pseudogene 35/MicroRNA 4313/Neuregulin 4	Protein Coding	systolic blood pressure/body mass index/diastolic blood pressure
LOC102724210	G1613	102724210	None	Uncharacterized LOC102724210	RNA GENE	None
LOC107984363	G21	None	None	None	None	None
LOC105377979	G21	105377979	None	Uncharacterized LOC105377979	RNA GENE	None
LOC105373633	G74	105373633	None	Uncharacterized LOC105373633	RNA GENE	None
LOC107984363	G85	None	None	None	None	None
CABP1	G92	9478	ENSG00000157782	Calcium-Binding Protein 1	Protein Coding	triglyceride measurement/C-reactive protein measurement
ACADS	G92	35	ENSG00000122971	Acyl-CoA Dehydrogenase Short Chain	Protein Coding	metabolite measurement/IGF-1 measurement
SPTLC3	G92	55304	ENSG00000172296	serine palmitoyltransferase long chain base subunit 3	Protein Coding	low density lipoprotein cholesterol measurement/triglyceride measurement/body mass index
HSPH1	G22	10808	ENSG00000120694	Heat Shock Protein Family H (Hsp110) Member 1	Protein Coding	None
WDR95P	G22	100873795	ENSG00000231894	WD Repeat Domain 95, Pseudogene	unitary_pseudogene	gut microbiome measurement
SHANK2	G22	22941	ENSG00000162105	SH3 and multiple ankyrin repeat domains 2	Protein Coding	hip circumference
SHANK2-AS1	G22	100874198	ENSG00000226627	SHANK2 Antisense RNA 1	Protein Coding	None
THSD7B	G168	80731	ENSG00000144229	Thrombospondin Type 1 Domain Containing 7B	Protein Coding	systolic blood pressure/mean arterial pressure/subcutaneous adipose tissue measurement/coronary artery disease
KLK5	G162	25818	ENSG00000167754	kallikrein related peptidase 5	Protein Coding	diastolic blood pressure/lean body mass
KLK6	G162	5653	ENSG00000167755	kallikrein related peptidase 6	Protein Coding	lean body mass/Blood protein levels in cardiovascular risk/lipid measurement
KLK8	G162	11202	ENSG00000129455	kallikrein related peptidase 8	Protein Coding	body height
KLK7	G162	5650	ENSG00000169035	kallikrein related peptidase 7	Protein Coding	Blood protein levels in cardiovascular risk
MMP7	G1611	4316	ENSG00000137673	Matrix Metallopeptidase 7	Protein Coding	Ischemic stroke, coronary artery disease/abdominal fat cell number
MMP27	G1611	64066	ENSG00000137675	Matrix Metallopeptidase 27	Protein Coding	blood protein measurement
TRMT9B	G1610	57604	ENSG00000250305	TRNA Methyltransferase 9B (Putative)	Protein Coding	type 2 diabetes mellitus
BIRC3	G1611	330	ENSG00000023445	Baculoviral IAP Repeat Containing 3	Protein Coding	pulse pressure measurement
MMP20	G1611	9313	ENSG00000137674	Matrix Metallopeptidase 7/Matrix Metallopeptidase 20/Baculoviral IAP Repeat Containing 3	Protein Coding	abdominal fat cell number
ACADS	G1616	35	ENSG00000122971	Acyl-CoA Dehydrogenase Short Chain	Protein Coding	metabolite measurement/IGF-1 measurement
CABP1	G1616	9478	ENSG00000157782	Calcium-Binding Protein 1	Protein Coding	triglyceride measurement/C-reactive protein measurement
LOC105373633	G168	105373633	None	Uncharacterized LOC105373633	RNA Gene	None	None
LOC101928477	G21	101928477	ENSG00000281655	Uncharacterized LOC101928477	RNA Gene	matrix metalloproteinase measurement/abdominal fat cell number
LOC101928477	G41	101928477	ENSG00000281655	Uncharacterized LOC101928477	RNA Gene	matrix metalloproteinase measurement/abdominal fat cell number
LOC101928477	G1611	101928477	ENSG00000281655	Uncharacterized LOC101928477	RNA Gene	matrix metalloproteinase measurement/abdominal fat cell number
Cardiometabolic trait associated with each gene was queried on GeneCards database
