# Supplementary material for: Disease patterns of coronary heart disease and type 2 diabetes harbored distinct and shared genetic architecture
Source: Cardiovasc Diabetol. 2022 Dec 9;21:276. doi: 10.1186/s12933-022-01715-1 (PMC9738029; doi:10.1186/s12933-022-01715-1)
Supplement: Supplementary file 4 — Additional file 4: Table S3. KEGG enrichment among different disease patterns. [file 12933_2022_1715_MOESM4_ESM.xlsx]

## Sheet: Sheet1
Table S3. KEGG enrichment among different disease patterns
ID	Description	GeneRatio	BgRatio	pvalue	geneID	Count	group
hsa01200	Carbon metabolism	2/13	115/8164	0.013864	35/2203	2	Comorbidty
hsa04120	Ubiquitin mediated proteolysis	2/13	142/8164	0.0206673	92912/330	2	Comorbidty
hsa00511	Other glycan degradation	1/13	18/8164	0.0283068	4123	1	Comorbidty
hsa00650	Butanoate metabolism	1/13	27/8164	0.0421812	35	1	Comorbidty
hsa00030	Pentose phosphate pathway	1/13	30/8164	0.0467651	2203	1	Comorbidty
hsa05166	Human T-cell leukemia virus 1 infection	2/13	222/8164	0.0471448	4316/4488	2	Comorbidty
hsa00410	beta-Alanine metabolism	1/13	31/8164	0.0482886	35	1	Comorbidty
hsa00640	Propanoate metabolism	1/13	32/8164	0.0498099	35	1	Comorbidty
hsa04215	Apoptosis - multiple species	1/13	32/8164	0.0498099	330	1	Comorbidty
hsa04724	Glutamatergic synapse	1/1	114/8164	0.0139637	22941	1	CHD without DIA
hsa00650	Butanoate metabolism	1/4	27/8164	0.0131657	35	1	DIA without CHD
hsa00410	beta-Alanine metabolism	1/4	31/8164	0.0151051	35	1	DIA without CHD
hsa00640	Propanoate metabolism	1/4	32/8164	0.0155895	35	1	DIA without CHD
hsa00071	Fatty acid degradation	1/4	43/8164	0.020906	35	1	DIA without CHD
hsa00280	Valine, leucine and isoleucine degradation	1/4	48/8164	0.0233155	35	1	DIA without CHD
hsa01212	Fatty acid metabolism	1/4	57/8164	0.0276414	35	1	DIA without CHD
