# Supplementary material for: Disease patterns of coronary heart disease and type 2 diabetes harbored distinct and shared genetic architecture
Source: Cardiovasc Diabetol. 2022 Dec 9;21:276. doi: 10.1186/s12933-022-01715-1 (PMC9738029; doi:10.1186/s12933-022-01715-1)
Supplement: Supplementary file 5 — Additional file 5: Table S4. GO enrichment among different disease patterns. [file 12933_2022_1715_MOESM5_ESM.xlsx]

## Sheet: Sheet1
GO enrichment among different disease patterns
ONTOLOGY	ID	Description	GeneRatio	BgRatio	pvalue	geneID	Count	group
BP	GO:0035331	negative regulation of hippo signaling	1/1	13/18723	0.000694333	SHANK2	1	CHD without DIA
BP	GO:0071625	vocalization behavior	1/1	20/18723	0.0010682	SHANK2	1	CHD without DIA
BP	GO:0035330	regulation of hippo signaling	1/1	21/18723	0.00112162	SHANK2	1	CHD without DIA
MF	GO:0035255	ionotropic glutamate receptor binding	1/1	27/18368	0.00146995	SHANK2	1	CHD without DIA
BP	GO:0060292	long-term synaptic depression	1/1	30/18723	0.00160231	SHANK2	1	CHD without DIA
BP	GO:0035329	hippo signaling	1/1	40/18723	0.00213641	SHANK2	1	CHD without DIA
MF	GO:0035254	glutamate receptor binding	1/1	47/18368	0.0025588	SHANK2	1	CHD without DIA
MF	GO:0030159	signaling receptor complex adaptor activity	1/1	50/18368	0.00272213	SHANK2	1	CHD without DIA
BP	GO:0035176	social behavior	1/1	52/18723	0.00277733	SHANK2	1	CHD without DIA
BP	GO:0051703	biological process involved in intraspecies interaction between organisms	1/1	54/18723	0.00288415	SHANK2	1	CHD without DIA
CC	GO:0031526	brush border membrane	1/1	58/19550	0.00296675	SHANK2	1	CHD without DIA
CC	GO:0001917	photoreceptor inner segment	1/1	64/19550	0.00327366	SHANK2	1	CHD without DIA
BP	GO:0050805	negative regulation of synaptic transmission	1/1	69/18723	0.00368531	SHANK2	1	CHD without DIA
CC	GO:0060170	ciliary membrane	1/1	75/19550	0.00383632	SHANK2	1	CHD without DIA
MF	GO:0035591	signaling adaptor activity	1/1	81/18368	0.00440984	SHANK2	1	CHD without DIA
CC	GO:0001750	photoreceptor outer segment	1/1	92/19550	0.00470588	SHANK2	1	CHD without DIA
BP	GO:0060291	long-term synaptic potentiation	1/1	99/18723	0.00528761	SHANK2	1	CHD without DIA
CC	GO:0005903	brush border	1/1	106/19550	0.00542199	SHANK2	1	CHD without DIA
CC	GO:0097733	photoreceptor cell cilium	1/1	120/19550	0.00613811	SHANK2	1	CHD without DIA
CC	GO:0097731	9+0 non-motile cilium	1/1	131/19550	0.00670077	SHANK2	1	CHD without DIA
BP	GO:0030534	adult behavior	1/1	130/18723	0.00694333	SHANK2	1	CHD without DIA
MF	GO:0017124	SH3 domain binding	1/1	130/18368	0.00707753	SHANK2	1	CHD without DIA
BP	GO:0007612	learning	1/1	144/18723	0.00769108	SHANK2	1	CHD without DIA
CC	GO:0098862	cluster of actin-based cell projections	1/1	161/19550	0.00823529	SHANK2	1	CHD without DIA
CC	GO:0097730	non-motile cilium	1/1	165/19550	0.0084399	SHANK2	1	CHD without DIA
BP	GO:0050806	positive regulation of synaptic transmission	1/1	164/18723	0.00875928	SHANK2	1	CHD without DIA
CC	GO:0030426	growth cone	1/1	177/19550	0.00905371	SHANK2	1	CHD without DIA
CC	GO:0030427	site of polarized growth	1/1	183/19550	0.00936061	SHANK2	1	CHD without DIA
CC	GO:0043197	dendritic spine	1/1	183/19550	0.00936061	SHANK2	1	CHD without DIA
CC	GO:0044309	neuron spine	1/1	184/19550	0.00941176	SHANK2	1	CHD without DIA
BP	GO:0007416	synapse assembly	1/1	179/18723	0.00956043	SHANK2	1	CHD without DIA
BP	GO:0048167	regulation of synaptic plasticity	1/1	198/18723	0.0105752	SHANK2	1	CHD without DIA
CC	GO:0005882	intermediate filament	1/1	217/19550	0.0110997	SHANK2	1	CHD without DIA
CC	GO:0045111	intermediate filament cytoskeleton	1/1	258/19550	0.0131969	SHANK2	1	CHD without DIA
BP	GO:0007611	learning or memory	1/1	255/18723	0.0136196	SHANK2	1	CHD without DIA
CC	GO:0045211	postsynaptic membrane	1/1	277/19550	0.0141688	SHANK2	1	CHD without DIA
CC	GO:0150034	distal axon	1/1	294/19550	0.0150384	SHANK2	1	CHD without DIA
BP	GO:0050890	cognition	1/1	296/18723	0.0158094	SHANK2	1	CHD without DIA
MF	GO:0030674	protein-macromolecule adaptor activity	1/1	296/18368	0.016115	SHANK2	1	CHD without DIA
CC	GO:0014069	postsynaptic density	1/1	330/19550	0.0168798	SHANK2	1	CHD without DIA
CC	GO:0032279	asymmetric synapse	1/1	335/19550	0.0171355	SHANK2	1	CHD without DIA
CC	GO:0031253	cell projection membrane	1/1	346/19550	0.0176982	SHANK2	1	CHD without DIA
CC	GO:0099572	postsynaptic specialization	1/1	356/19550	0.0182097	SHANK2	1	CHD without DIA
CC	GO:0098984	neuron to neuron synapse	1/1	361/19550	0.0184655	SHANK2	1	CHD without DIA
CC	GO:0016324	apical plasma membrane	1/1	367/19550	0.0187724	SHANK2	1	CHD without DIA
CC	GO:0097060	synaptic membrane	1/1	384/19550	0.0196419	SHANK2	1	CHD without DIA
MF	GO:0060090	molecular adaptor activity	1/1	369/18368	0.0200893	SHANK2	1	CHD without DIA
CC	GO:0045177	apical part of cell	1/1	435/19550	0.0222506	SHANK2	1	CHD without DIA
BP	GO:0034329	cell junction assembly	1/1	420/18723	0.0224323	SHANK2	1	CHD without DIA
BP	GO:0050808	synapse organization	1/1	426/18723	0.0227528	SHANK2	1	CHD without DIA
BP	GO:0050804	modulation of chemical synaptic transmission	1/1	439/18723	0.0234471	SHANK2	1	CHD without DIA
BP	GO:0099177	regulation of trans-synaptic signaling	1/1	440/18723	0.0235005	SHANK2	1	CHD without DIA
MF	GO:0008237	metallopeptidase activity	5/23	190/18368	3.24961e-06	MMP27/MMP7/MMP20/NAALADL2/ADAMTS18	5	Comorbidty
MF	GO:0004222	metalloendopeptidase activity	4/23	111/18368	1.02364e-05	MMP27/MMP7/MMP20/ADAMTS18	4	Comorbidty
BP	GO:0030574	collagen catabolic process	3/24	42/18723	2.05586e-05	MMP27/MMP7/MMP20	3	Comorbidty
BP	GO:0030198	extracellular matrix organization	5/24	301/18723	3.43552e-05	LOXL2/MMP27/MMP7/MMP20/ADAMTS18	5	Comorbidty
BP	GO:0043062	extracellular structure organization	5/24	302/18723	3.49039e-05	LOXL2/MMP27/MMP7/MMP20/ADAMTS18	5	Comorbidty
BP	GO:0045229	external encapsulating structure organization	5/24	304/18723	3.60216e-05	LOXL2/MMP27/MMP7/MMP20/ADAMTS18	5	Comorbidty
BP	GO:0016264	gap junction assembly	2/24	17/18723	0.000211664	CNTNAP2/GJA1	2	Comorbidty
BP	GO:0032963	collagen metabolic process	3/24	104/18723	0.00030955	MMP27/MMP7/MMP20	3	Comorbidty
MF	GO:0004252	serine-type endopeptidase activity	4/11	174/18368	2.43752e-06	KLK5/KLK6/KLK8/KLK7	4	DIA without CHD
MF	GO:0008236	serine-type peptidase activity	4/11	191/18368	3.53159e-06	KLK5/KLK6/KLK8/KLK7	4	DIA without CHD
MF	GO:0017171	serine hydrolase activity	4/11	195/18368	3.83465e-06	KLK5/KLK6/KLK8/KLK7	4	DIA without CHD
BP	GO:0002759	regulation of antimicrobial humoral response	2/12	11/18723	2.06451e-05	KLK5/KLK7	2	DIA without CHD
BP	GO:1900426	positive regulation of defense response to bacterium	2/12	11/18723	2.06451e-05	KLK5/KLK7	2	DIA without CHD
CC	GO:0042599	lamellar body	2/12	17/19550	4.67326e-05	KLK5/KLK7	2	DIA without CHD
BP	GO:1900424	regulation of defense response to bacterium	2/12	18/18723	5.72879e-05	KLK5/KLK7	2	DIA without CHD
MF	GO:0004175	endopeptidase activity	4/11	430/18368	8.57802e-05	KLK5/KLK6/KLK8/KLK7	4	DIA without CHD
BP	GO:0002922	positive regulation of humoral immune response	2/12	24/18723	0.000103122	KLK5/KLK7	2	DIA without CHD
BP	GO:0045745	positive regulation of G protein-coupled receptor signaling pathway	2/12	26/18723	0.000121344	KLK5/KLK6	2	DIA without CHD
BP	GO:0002920	regulation of humoral immune response	2/12	45/18723	0.000367139	KLK5/KLK7	2	DIA without CHD
BP	GO:0043616	keratinocyte proliferation	2/12	46/18723	0.000383691	INTU/KLK8	2	DIA without CHD
BP	GO:0019731	antibacterial humoral response	2/12	60/18723	0.000652904	KLK5/KLK7	2	DIA without CHD
BP	GO:0022617	extracellular matrix disassembly	2/12	63/18723	0.000719638	KLK5/KLK7	2	DIA without CHD
BP	GO:0008544	epidermis development	3/12	324/18723	0.00100588	INTU/KLK5/KLK7	3	DIA without CHD
BP	GO:0061844	antimicrobial humoral immune response mediated by antimicrobial peptide	2/12	79/18723	0.00112883	KLK5/KLK7	2	DIA without CHD
BP	GO:0002702	positive regulation of production of molecular mediator of immune response	2/12	117/18723	0.00245288	KLK5/KLK7	2	DIA without CHD
BP	GO:0019730	antimicrobial humoral response	2/12	122/18723	0.00266321	KLK5/KLK7	2	DIA without CHD
BP	GO:0008277	regulation of G protein-coupled receptor signaling pathway	2/12	134/18723	0.00320156	KLK5/KLK6	2	DIA without CHD
BP	GO:0042552	myelination	2/12	134/18723	0.00320156	KLK6/KLK8	2	DIA without CHD
BP	GO:0007272	ensheathment of neurons	2/12	136/18723	0.00329586	KLK6/KLK8	2	DIA without CHD
BP	GO:0008366	axon ensheathment	2/12	136/18723	0.00329586	KLK6/KLK8	2	DIA without CHD
BP	GO:0030216	keratinocyte differentiation	2/12	139/18723	0.00343974	INTU/KLK5	2	DIA without CHD
MF	GO:0000774	adenyl-nucleotide exchange factor activity	1/11	11/18368	0.00656964	HSPH1	1	DIA without CHD
MF	GO:0003995	acyl-CoA dehydrogenase activity	1/11	12/18368	0.00716493	ACADS	1	DIA without CHD
MF	GO:0060590	ATPase regulator activity	1/11	13/18368	0.00775989	HSPH1	1	DIA without CHD
MF	GO:0008139	nuclear localization sequence binding	1/11	27/18368	0.0160554	CABP1	1	DIA without CHD
