# Supplementary material for: Disease patterns of coronary heart disease and type 2 diabetes harbored distinct and shared genetic architecture
Source: Cardiovasc Diabetol. 2022 Dec 9;21:276. doi: 10.1186/s12933-022-01715-1 (PMC9738029; doi:10.1186/s12933-022-01715-1)
Supplement: Supplementary file 6 — Additional file 6: Table S5. Replication of SNP set using Hypergeometric test. [file 12933_2022_1715_MOESM6_ESM.xlsx]

## Sheet: Sheet1
Table S5 replication of SNP set using Hypergeometric test
SNP set in discovery sample	SNP set in replication sample	Hypergeometric statistics
G_2_1	F_3_1	0
G_2_2	F_3_2	0
G_4_1	F_4_3	0
G_5_5	F_5_3	0
G_6_3	F_6_4	0
G_7_4	F_9_3	0
G_8_2	F_8_5	0
G_8_4	F_9_3	0
G_8_5	F_8_7	0
G_9_2	F_10_7	0
G_10_7	F_10_3	0
G_12_5	F_12_4	0
G_16_2	F_16_7	0
G_16_4	F_16_14	0
G_16_7	F_16_15	0
G_16_8	F_16_13	0
G_16_9	F_16_5	0
G_16_10	F_16_6	0
G_16_11	F_16_2	0
G_16_13	F_16_12	0
G_16_14	F_16_16	0
G_16_15	F_16_4	0
G_16_16	F_16_3	0
P-value=0 of hypergeometric test means a total ovelapping within two SNP-set
